# Supplementary material for: Intermittent mechanical loading on mouse tibia accelerates longitudinal bone growth by inducing PTHrP expression in the female tibial growth plate
Source: Physiol Rep. 2024 Aug 1;12(15):e16168. doi: 10.14814/phy2.16168 (PMC11294027; doi:10.14814/phy2.16168)
Supplement: Supplementary file 1 — Data S1. [file PHY2-12-e16168-s001.xls]

## Sheet: tibial growth-whole sample-4 wk
Unloaded / Control							Loaded / Treatment
		Day 0	Week 4	Growth					Day 0	Week 4	Growth	Difference		Difference
Control	F30	15.9757	18.6596	2.68391			Loaded	F30	15.7201	19.682	3.96197	1.27805
Control	F31	16.6147	19.9376	3.32294			Loaded	F31	16.3591	21.0879	4.7288	1.40586
Control	F32	16.3591	20.0654	3.70635			Loaded	F32	16.3591	21.0879	4.7288	1.02244
Control	F36	16.2313	20.1932	3.96197			Loaded	F36	16.4869	21.2157	4.7288	0.766832
Control	F37	16.2313	20.1932	3.96197			Loaded	F37	15.9757	21.0879	5.11221	1.15025
Control	F38	16.6147	19.9376	3.32294			Loaded	F38	16.7425	21.4713	4.7288	1.40586
Control	F48	16.3591	20.4489	4.08977			Loaded	F48	16.3591	21.4713	5.11221	1.02244
Control	F49	16.6147	21.2157	4.60099			Loaded	F49	16.4869	21.9825	5.49563	0.894637
Control	F33	16.4869	19.9376	3.45074			Loaded	F33	16.2313	21.0879	4.8566	1.40586
Control	F34	16.4869	19.9376	3.45074			Loaded	F34	16.1035	21.4713	5.36782	1.91708
Control	F35	16.3591	20.5767	4.21758			Loaded	F35	16.1035	21.5991	5.49563	1.27805
Control	F44	16.6147	20.8323	4.21758			Loaded	F44	16.6147	21.7269	5.11221	0.894637
Control	F45	16.9981	20.8323	3.83416			Loaded	F45	16.9981	21.7269	4.7288	0.894637
Control	F46	17.2537	20.9601	3.70635			Loaded	F46	17.1259	21.7269	4.60099	0.894637
Control	F47	16.8703	20.8323	3.96197			Loaded	F47	16.8703	21.7269	4.8566	0.894637
Control	SM_001_FL	16.8	19	2.2			Loaded	SM_001_FL	16.8	19.4	2.6	0.4
Control	SM_002_FR	16.5	18.1	1.6			Loaded	SM_002_FR	16.4	19.1	2.7	1.1
Control	SM_003_FN	16.5	17.6	1.1			Loaded	SM_003_FN	16.4	18.5	2.1	1
Control	SM_010_FL	14.059	17.39				Loaded	SM_010_FL	13.829	17.307
Control	SM_011_FR	14.997	16.985	1.988			Loaded	SM_011_FR	14.193	16.469	2.276	0.288
Control	SM_012_FB	15.17	17.08	1.91			Loaded	SM_012_FB	14.373	17.619	3.246	1.336
Control	SM_013_FN	15.458	16.942	1.484			Loaded	SM_013_FN	14.623	17.409	2.786	1.302
Control	SM_014_FL	14.818	16.746	1.928			Loaded	SM_014_FL	14.886	16.919	2.033	0.105
Control	SM_015_FR	15.205	17.525	2.32			Loaded	SM_015_FR	15.372	17.412	2.04	-0.28
Control	SM_016_FB	14.428	17.592	3.164			Loaded	SM_016_FB	14.622	17.597	2.975	-0.189
Control	SM_017_FN	14.231	17.283	3.052			Loaded	SM_017_FN	14.342	17.343	3.001	-0.051
Control	SM_059_FL	15.447	17.519	2.072			Loaded	SM_059_FL	15.452	18.265	2.813	0.741
Control	SM_060_FR	14.839	17.522	2.683			Loaded	SM_060_FR	14.921	17.543	2.622	-0.061
Control	SM_061_FB	15.369	17.568	2.199			Loaded	SM_061_FB	15.323	17.605	2.282	0.083
Control	SM_062_FLL	15.663	17.233	1.57			Loaded	SM_062_FLL	15.454	17.738	2.284	0.714
Control	SM_063_FN	15.116					Loaded	SM_063_FN	15.233
Control	SM_064_FL	15.226	18.314	3.088			Loaded	SM_064_FL	15.532	18.351	2.819	-0.269
Control	SM_065_FR	15.272	17.474	2.202			Loaded	SM_065_FR	15.076	17.974	2.898	0.696
Control	SM_066_FB	14.706	17.261	2.555			Loaded	SM_066_FB	15.294	17.908	2.614	0.059
Control	SM_067_FN	15.226	17.128	1.902			Loaded	SM_067_FN	15.623	17.894	2.271	0.369
Control	SM_074_FL	15.26	17.68	2.42			Loaded	SM_074_FL	14.74	17.51	2.77	0.35
Control	SM_075_FR	13.89	16.25				Loaded	SM_075_FR	13.73	**16.04
Control	SM_076_FN	14.68	17.87	3.19			Loaded	SM_076_FN	14.47	18.05	3.58	0.39
Control	SM_077_FL	14.66	16.98	2.32			Loaded	SM_077_FL	14.67	17.24	2.57	0.25
Control	SM_078_FR	14.5	17.12	2.62			Loaded	SM_078_FR	14.53	17.15	2.62	0
Control	SM_079_FB	15.47	17.58	2.11			Loaded	SM_079_FB	15.74	17.66	1.92	-0.19
Control	SM_080_FN	14.75	16.63	1.88			Loaded	SM_080_FN	14.6	17.6	3	1.12
Control	SM_087_FL	13.47	16.04	2.57			Loaded	SM_087_FL	13.62	16.7	3.08	0.51
Control	SM_088_FR	13.15	16.09				Loaded	SM_088_FR	13.26	**14.71
Control	SM_089_FN	13.63	17.02				Loaded	SM_089_FN	13.8	**15.78
Control	SM_090_FL	14.47	16.91	2.44			Loaded	SM_090_FL	14.21	17.96	3.75	1.31
Control	SM_091_FR	14.38	16.91	2.53			Loaded	SM_091_FR	14.15	17.1	2.95	0.42
Control	SM_092_FN	14.56	16.99	2.43			Loaded	SM_092_FN	14.47	17.62	3.15	0.72
Control	M39	16.4869	21.2157	4.7288			Loaded	M39	16.4869	22.1103	5.62343	0.894637
Control	M40	16.9981	21.3435	4.34538			Loaded	M40	16.9981	22.3659	5.36782	1.02244
Control	M51	17.7649	20.7045	2.93952			Loaded	M51	17.7649	21.9825	4.21758	1.27805
Control	M52	17.7649	20.8323	3.06733			Loaded	M52	17.7649	21.9825	4.21758	1.15025
Control	M41	16.7425	21.0879	4.34538			Loaded	M41	16.6147	22.2381	5.62343	1.27805
Control	M42	16.4869	20.7045	4.21758			Loaded	M42	16.3591	21.7269	5.36782	1.15025
Control	M43	16.7425	20.8323	4.08977			Loaded	M43	16.8703	21.5991	4.7288	0.639027
Control	M50	18.1484	21.5991	3.45074			Loaded	M50	18.1484	22.1103	3.96197	0.511221
Control	SM_004_ML	16.7	18.2	1.5			Loaded	SM_004_ML	16.8	18.6	1.8	0.3
Control	SM_005_MR	17.4	19.1	1.7			Loaded	SM_005_MR	17.4	19.5	2.1	0.4
Control	SM_006_MN	16.8	17.9	1.1			Loaded	SM_006_MN	16.8	18.8	2	0.9
Control	SM_018_ML	15.448	17.848	2.4			Loaded	SM_018_ML	15.174	18.496	3.322	0.922
Control	SM_019_MR	15.364	18.045	2.681			Loaded	SM_019_MR	14.796	17.541	2.745	0.064
Control	SM_020_MB	15.326	17.372	2.046			Loaded	SM_020_MB	14.676	17.068	2.392	0.346
Control	SM_021_MN	15.123	18.006	2.883			Loaded	SM_021_MN	15.077	18.146	3.069	0.186
Control	SM_046_ML	15.811	18.062	2.251			Loaded	SM_046_ML	16.167	18.462	2.295	0.044
Control	SM_047_MR	15.862	18.265	2.403			Loaded	SM_047_MR	15.366	18.346	2.98	0.577
Control	SM_048_MN	16.144	18.403	2.259			Loaded	SM_048_MN	16.085	18.884	2.799	0.54
Control	SM_049_ML	16.327	17.991	1.664			Loaded	SM_049_ML	16.015	18.311	2.296	0.632
Control	SM_050_MR	15.89	17.523	1.633			Loaded	SM_050_MR	16.383	18.052	1.669	0.036
Control	SM_051_MN	16.166	18.543	2.377			Loaded	SM_051_MN	16.087	18.139	2.052	-0.325
Control	SM_057_ML	15.676	17.56	1.884			Loaded	SM_057_ML	15.669	18.038	2.369	0.485
Control	SM_058_MN	15.694	18.027	2.333			Loaded	SM_058_MN	15.512	18.43	2.918	0.585
Control	SM_068_ML	15.82	18.01	2.19			Loaded	SM_068_ML	15.68	18.65	2.97	0.78
Control	SM_069_MR	13.3	16.98	3.68			Loaded	SM_069_MR	13.71	17.08	3.37	-0.31
Control	SM_070_MN	15.11	17.34	2.23			Loaded	SM_070_MN	14.87	17.08	2.21	-0.02
Control	SM_071_ML	14.26	17.45				Loaded	SM_071_ML	14.32	**15.19
Control	SM_072_MR	16.01	18.6	2.59			Loaded	SM_072_MR	15.36	19.1	3.74	1.15
Control	SM_073_MB	14.49	17.74	3.25			Loaded	SM_073_MB	15.04	18.3	3.26	0.01
Control	SM_081_ML	15.13	17.37	2.24			Loaded	SM_081_ML	15.31	18.24	2.93	0.69
Control	SM_082_MR	14.93	18.15				Loaded	SM_082_MR	14.82	18.15
Control	SM_083_MN	13.73	17.03				Loaded	SM_083_MN	13.96	**14.08
Control	SM_084_ML	15.2	17.93	2.73			Loaded	SM_084_ML	15.1	18.65	3.55	0.82
Control	SM_085_MR	15.34	17.8	2.46			Loaded	SM_085_MR	14.76	17.63	2.87	0.41
Control	SM_086_MN	14.72	17.25	2.53			Loaded	SM_086_MN	14.02	16.96	2.94	0.41
		average		2.74954					average		3.24233	0.625398
		st dev		0.879797					st dev		1.11222	0.508404
		n=		75					n=		32	75
		4 Week Average Growth (n=75)	st dev
	Unloaded n=75	2.74954	0.879797
	Loaded n=75	3.24233	1.11222									t-Test: Paired Two Sample for Means
													Variable 1	Variable 2
												Mean	2.74954	3.37494
												Variance	0.784502	1.29257
												Observations	75	75
												Pearson Correlation	0.901255
												Hypothesized Mean Difference	0
												df	74
												t Stat	-10.5819
												P(T<=t) one-tail	9.18188e-17
												t Critical one-tail	1.66571
												P(T<=t) two-tail	1.83638e-16
												t Critical two-tail	1.99254

## Sheet: tibial growth-whole sample-8 wk
	Unloaded / Control								Loaded / Treatment
			Day 0	Week 4	Week 8	Growth					Day 0	Week 4	Week 8	Growth	Difference
1	Control	F30	15.9757	18.6596	21.2	5.22433			Loaded	F30	15.7201	19.682	21.8	6.07994	0.855611
	Control	F31	16.6147	19.9376	21.6	4.98531			Loaded	F31	16.3591	21.0879	22.3	5.94092	0.955611
	Control	F32	16.3591	20.0654	21.3	4.94092			Loaded	F32	16.3591	21.0879	22.4	6.04092	1.1
	Control	F36	16.2313	20.1932	21.6	5.36872			Loaded	F36	16.4869	21.2157	21.8	5.31311	-0.0556107
	Control	F37	16.2313	20.1932	20.9	4.66872			Loaded	F37	15.9757	21.0879	22	6.02433	1.35561
	Control	F38	16.6147	19.9376	21.7	5.08531			Loaded	F38	16.7425	21.4713	22.4	5.6575	0.572195
	Control	F48	16.3591	20.4489	21.6	5.24092			Loaded	F48	16.3591	21.4713	22.4	6.04092	0.8
	Control	F49	16.6147	21.2157	22.4	5.78531			Loaded	F49	16.4869	21.9825	23.2	6.71311	0.927805
	Control	F33	16.4869	19.9376					Loaded	F33	16.2313	21.0879
	Control	F34	16.4869	19.9376					Loaded	F34	16.1035	21.4713
	Control	F35	16.3591	20.5767					Loaded	F35	16.1035	21.5991
	Control	F44	16.6147	20.8323					Loaded	F44	16.6147	21.7269
	Control	F45	16.9981	20.8323					Loaded	F45	16.9981	21.7269
	Control	F46	17.2537	20.9601					Loaded	F46	17.1259	21.7269
	Control	F47	16.8703	20.8323					Loaded	F47	16.8703	21.7269
	Control	SM_001_FL	16.8	19					Loaded	SM_001_FL	16.8	19.4
	Control	SM_002_FR	16.5	18.1					Loaded	SM_002_FR	16.4	19.1
	Control	SM_003_FN	16.5	17.6					Loaded	SM_003_FN	16.4	18.5
	Control	SM_010_FL	14.059	17.39					Loaded	SM_010_FL	13.829	17.307
	Control	SM_011_FR	14.997	16.985					Loaded	SM_011_FR	14.193	16.469
	Control	SM_012_FB	15.17	17.08					Loaded	SM_012_FB	14.373	17.619
	Control	SM_013_FN	15.458	16.942					Loaded	SM_013_FN	14.623	17.409
	Control	SM_014_FL	14.818	16.746	17.7				Loaded	SM_014_FL	14.886	16.919	17.582
	Control	SM_015_FR	15.205	17.525	18.119				Loaded	SM_015_FR	15.372	17.412	18.255
	Control	SM_016_FB	14.428	17.592	17.466				Loaded	SM_016_FB	14.622	17.597	17.366
	Control	SM_017_FN	14.231	17.283	17.617				Loaded	SM_017_FN	14.342	17.343	17.952
	Control	SM_059_FL	15.447	17.519					Loaded	SM_059_FL	15.452	18.265
	Control	SM_060_FR	14.839	17.522					Loaded	SM_060_FR	14.921	17.543
	Control	SM_061_FB	15.369	17.568					Loaded	SM_061_FB	15.323	17.605
	Control	SM_062_FLL	15.663	17.233					Loaded	SM_062_FLL	15.454	17.738
	Control	SM_063_FN	15.116						Loaded	SM_063_FN	15.233
	Control	SM_064_FL	15.226	18.314					Loaded	SM_064_FL	15.532	18.351
	Control	SM_065_FR	15.272	17.474					Loaded	SM_065_FR	15.076	17.974
	Control	SM_066_FB	14.706	17.261					Loaded	SM_066_FB	15.294	17.908
	Control	SM_067_FN	15.226	17.128					Loaded	SM_067_FN	15.623	17.894
	Control	SM_074_FL	15.26	17.68	18.38	3.12			Loaded	SM_074_FL	14.74	17.51	18.55	3.81	0.69
	Control	SM_075_FR	13.89	16.25					Loaded	SM_075_FR	13.73	**16.04
	Control	SM_076_FN	14.68	17.87	18.13	3.45			Loaded	SM_076_FN	14.47	18.05	18.6	4.13	0.68
	Control	SM_077_FL	14.66	16.98					Loaded	SM_077_FL	14.67	17.24
	Control	SM_078_FR	14.5	17.12					Loaded	SM_078_FR	14.53	17.15
	Control	SM_079_FB	15.47	17.58					Loaded	SM_079_FB	15.74	17.66
	Control	SM_080_FN	14.75	16.63					Loaded	SM_080_FN	14.6	17.6
	Control	SM_087_FL	13.47	16.04					Loaded	SM_087_FL	13.62	16.7
	Control	SM_088_FR	13.15	16.09					Loaded	SM_088_FR	13.26	**14.71
	Control	SM_089_FN	13.63	17.02					Loaded	SM_089_FN	13.8	**15.78
	Control	SM_090_FL	14.47	16.91	18.74	4.27			Loaded	SM_090_FL	14.21	17.96	19.23	5.02	0.75
	Control	SM_091_FR	14.38	16.91	18.52	4.14			Loaded	SM_091_FR	14.15	17.1	18.29	4.14	0
	Control	SM_092_FN	14.56	16.99	18.91	4.35			Loaded	SM_092_FN	14.47	17.62	19.17	4.7	0.35
	Control	M39	16.4869	21.2157	22.1	5.61311			Loaded	M39	16.4869	22.1103	23	6.51311	0.9
	Control	M40	16.9981	21.3435	22.1	5.10189			Loaded	M40	16.9981	22.3659	22.9	5.90189	0.8
	Control	M51	17.7649	20.7045	21.7	3.93506			Loaded	M51	17.7649	21.9825	22.6	4.83506	0.9
	Control	M52	17.7649	20.8323	22	4.23506			Loaded	M52	17.7649	21.9825	22.7	4.93506	0.7
	Control	M41	16.7425	21.0879					Loaded	M41	16.6147	22.2381
	Control	M42	16.4869	20.7045					Loaded	M42	16.3591	21.7269
	Control	M43	16.7425	20.8323					Loaded	M43	16.8703	21.5991
	Control	M50	18.1484	21.5991					Loaded	M50	18.1484	22.1103
	Control	SM_004_ML	16.7	18.2	19	2.3			Loaded	SM_004_ML	16.8	18.6	19.4	2.6	0.3
	Control	SM_005_MR	17.4	19.1	19.1	1.7			Loaded	SM_005_MR	17.4	19.5	19.6	2.2	0.5
	Control	SM_006_MN	16.8	17.9	19	2.2			Loaded	SM_006_MN	16.8	18.8	19.4	2.6	0.4
	Control	SM_018_ML	15.448	17.848					Loaded	SM_018_ML	15.174	18.496
	Control	SM_019_MR	15.364	18.045					Loaded	SM_019_MR	14.796	17.541
	Control	SM_020_MB	15.326	17.372					Loaded	SM_020_MB	14.676	17.068
	Control	SM_021_MN	15.123	18.006					Loaded	SM_021_MN	15.077	18.146
	Control	SM_046_ML	15.811	18.062					Loaded	SM_046_ML	16.167	18.462
	Control	SM_047_MR	15.862	18.265					Loaded	SM_047_MR	15.366	18.346
	Control	SM_048_MN	16.144	18.403	18.467				Loaded	SM_048_MN	16.085	18.884	18.461
	Control	SM_049_ML	16.327	17.991	18.779				Loaded	SM_049_ML	16.015	18.311	18.641
	Control	SM_050_MR	15.89	17.523	18.386				Loaded	SM_050_MR	16.383	18.052	18.418
	Control	SM_051_MN	16.166	18.543	18.977				Loaded	SM_051_MN	16.087	18.139	19.067
	Control	SM_057_ML	15.676	17.56					Loaded	SM_057_ML	15.669	18.038
	Control	SM_058_MN	15.694	18.027					Loaded	SM_058_MN	15.512	18.43
	Control	SM_068_ML	15.82	18.01					Loaded	SM_068_ML	15.68	18.65
	Control	SM_069_MR	13.3	16.98					Loaded	SM_069_MR	13.71	17.08
	Control	SM_070_MN	15.11	17.34					Loaded	SM_070_MN	14.87	17.08
	Control	SM_071_ML	14.26	17.45	18.2				Loaded	SM_071_ML	14.32	**15.19	15.79
	Control	SM_072_MR	16.01	18.6	19.56	3.55			Loaded	SM_072_MR	15.36	19.1	19.6	4.24	0.69
	Control	SM_073_MB	14.49	17.74	19.38	4.89			Loaded	SM_073_MB	15.04	18.3	19.35	4.31	-0.58
	Control	SM_081_ML	15.13	17.37					Loaded	SM_081_ML	15.31	18.24
	Control	SM_082_MR	14.93	18.15	18.67	3.74			Loaded	SM_082_MR	14.82	18.15	18.99	4.17	0.43
	Control	SM_083_MN	13.73	17.03	18.4				Loaded	SM_083_MN	13.96	**14.08	15.53
	Control	SM_084_ML	15.2	17.93					Loaded	SM_084_ML	15.1	18.65
	Control	SM_085_MR	15.34	17.8	18.59	3.25			Loaded	SM_085_MR	14.76	17.63	19.04	4.28	1.03
	Control	SM_086_MN	14.72	17.25	18.46	3.74			Loaded	SM_086_MN	14.02	16.96	18.63	4.61	0.87
				average		4.21436						average		4.8415	0.627134
				st dev		1.09336						st dev		1.22284	0.409111
				n=		25						n=		25	25
			8 Week Difference in Growth (mm)	st dev	p value										t-Test: Two-Sample Assuming Unequal Variances					t-Test: Paired Two Sample for Means
		Unloaded n=25	4.21436	1.09336
		Loaded n=25	4.8415	1.22284												Variable 1	Variable 2				Variable 1	Variable 2
															Mean	4.19539	4.83224			Mean	4.19539	4.83224
															Variance	1.20443	1.49749			Variance	1.20443	1.49749
															Observations	25	25			Observations	25	25
															Hypothesized Mean Difference	0				Pearson Correlation	#N/A
															df	47				Hypothesized Mean Difference	0
															t Stat	-1.93718				df	24
															P(T<=t) one-tail	0.0293734				t Stat	-7.72904
															t Critical one-tail	1.67793				P(T<=t) one-tail	2.88797e-08
															P(T<=t) two-tail	0.0587467				t Critical one-tail	1.71088
															t Critical two-tail	2.01174				P(T<=t) two-tail	5.77595e-08
																				t Critical two-tail	2.0639

## Sheet: tibial growth-M and F-4 wk
Female														Male
Unloaded / Control							Loaded / Treatment							Unloaded / Control							Loaded / Treatment
		Day 0	Week 4	Growth					Day 0	Week 4	Growth	Difference				Day 0	Week 4	Growth					Day 0	Week 4	Growth	Difference
Control	F30	15.9757	18.6596	2.68391			Loaded	F30	15.7201	19.682	3.96197	1.27805		Control	M39	16.4869	21.2157	4.7288			Loaded	M39	16.4869	22.1103	5.62343	0.894637
Control	F31	16.6147	19.9376	3.32294			Loaded	F31	16.3591	21.0879	4.7288	1.40586		Control	M40	16.9981	21.3435	4.34538			Loaded	M40	16.9981	22.3659	5.36782	1.02244
Control	F32	16.3591	20.0654	3.70635			Loaded	F32	16.3591	21.0879	4.7288	1.02244		Control	M51	17.7649	20.7045	2.93952			Loaded	M51	17.7649	21.9825	4.21758	1.27805
Control	F36	16.2313	20.1932	3.96197			Loaded	F36	16.4869	21.2157	4.7288	0.766832		Control	M52	17.7649	20.8323	3.06733			Loaded	M52	17.7649	21.9825	4.21758	1.15025
Control	F37	16.2313	20.1932	3.96197			Loaded	F37	15.9757	21.0879	5.11221	1.15025		Control	M41	16.7425	21.0879	4.34538			Loaded	M41	16.6147	22.2381	5.62343	1.27805
Control	F38	16.6147	19.9376	3.32294			Loaded	F38	16.7425	21.4713	4.7288	1.40586		Control	M42	16.4869	20.7045	4.21758			Loaded	M42	16.3591	21.7269	5.36782	1.15025
Control	F48	16.3591	20.4489	4.08977			Loaded	F48	16.3591	21.4713	5.11221	1.02244		Control	M43	16.7425	20.8323	4.08977			Loaded	M43	16.8703	21.5991	4.7288	0.639027
Control	F49	16.6147	21.2157	4.60099			Loaded	F49	16.4869	21.9825	5.49563	0.894637		Control	M50	18.1484	21.5991	3.45074			Loaded	M50	18.1484	22.1103	3.96197	0.511221
Control	F33	16.4869	19.9376	3.45074			Loaded	F33	16.2313	21.0879	4.8566	1.40586		Control	SM_004_ML	16.7	18.2	1.5			Loaded	SM_004_ML	16.8	18.6	1.8	0.3
Control	F34	16.4869	19.9376	3.45074			Loaded	F34	16.1035	21.4713	5.36782	1.91708		Control	SM_005_MR	17.4	19.1	1.7			Loaded	SM_005_MR	17.4	19.5	2.1	0.4
Control	F35	16.3591	20.5767	4.21758			Loaded	F35	16.1035	21.5991	5.49563	1.27805		Control	SM_006_MN	16.8	17.9	1.1			Loaded	SM_006_MN	16.8	18.8	2	0.9
Control	F44	16.6147	20.8323	4.21758			Loaded	F44	16.6147	21.7269	5.11221	0.894637		Control	SM_018_ML	15.448	17.848	2.4			Loaded	SM_018_ML	15.174	18.496	3.322	0.922
Control	F45	16.9981	20.8323	3.83416			Loaded	F45	16.9981	21.7269	4.7288	0.894637		Control	SM_019_MR	15.364	18.045	2.681			Loaded	SM_019_MR	14.796	17.541	2.745	0.064
Control	F46	17.2537	20.9601	3.70635			Loaded	F46	17.1259	21.7269	4.60099	0.894637		Control	SM_020_MB	15.326	17.372	2.046			Loaded	SM_020_MB	14.676	17.068	2.392	0.346
Control	F47	16.8703	20.8323	3.96197			Loaded	F47	16.8703	21.7269	4.8566	0.894637		Control	SM_021_MN	15.123	18.006	2.883			Loaded	SM_021_MN	15.077	18.146	3.069	0.186
Control	SM_001_FL	16.8	19	2.2			Loaded	SM_001_FL	16.8	19.4	2.6	0.4		Control	SM_046_ML	15.811	18.062	2.251			Loaded	SM_046_ML	16.167	18.462	2.295	0.044
Control	SM_002_FR	16.5	18.1	1.6			Loaded	SM_002_FR	16.4	19.1	2.7	1.1		Control	SM_047_MR	15.862	18.265	2.403			Loaded	SM_047_MR	15.366	18.346	2.98	0.577
Control	SM_003_FN	16.5	17.6	1.1			Loaded	SM_003_FN	16.4	18.5	2.1	1		Control	SM_048_MN	16.144	18.403	2.259			Loaded	SM_048_MN	16.085	18.884	2.799	0.54
Control	SM_010_FL	14.059	17.39				Loaded	SM_010_FL	13.829	17.307				Control	SM_049_ML	16.327	17.991	1.664			Loaded	SM_049_ML	16.015	18.311	2.296	0.632
Control	SM_011_FR	14.997	16.985	1.988			Loaded	SM_011_FR	14.193	16.469	2.276	0.288		Control	SM_050_MR	15.89	17.523	1.633			Loaded	SM_050_MR	16.383	18.052	1.669	0.036
Control	SM_012_FB	15.17	17.08	1.91			Loaded	SM_012_FB	14.373	17.619	3.246	1.336		Control	SM_051_MN	16.166	18.543	2.377			Loaded	SM_051_MN	16.087	18.139	2.052	-0.325
Control	SM_013_FN	15.458	16.942	1.484			Loaded	SM_013_FN	14.623	17.409	2.786	1.302		Control	SM_057_ML	15.676	17.56	1.884			Loaded	SM_057_ML	15.669	18.038	2.369	0.485
Control	SM_014_FL	14.818	16.746	1.928			Loaded	SM_014_FL	14.886	16.919	2.033	0.105		Control	SM_058_MN	15.694	18.027	2.333			Loaded	SM_058_MN	15.512	18.43	2.918	0.585
Control	SM_015_FR	15.205	17.525	2.32			Loaded	SM_015_FR	15.372	17.412	2.04	-0.28		Control	SM_068_ML	15.82	18.01	2.19			Loaded	SM_068_ML	15.68	18.65	2.97	0.78
Control	SM_016_FB	14.428	17.592	3.164			Loaded	SM_016_FB	14.622	17.597	2.975	-0.189		Control	SM_069_MR	13.3	16.98	3.68			Loaded	SM_069_MR	13.71	17.08	3.37	-0.31
Control	SM_017_FN	14.231	17.283	3.052			Loaded	SM_017_FN	14.342	17.343	3.001	-0.051		Control	SM_070_MN	15.11	17.34	2.23			Loaded	SM_070_MN	14.87	17.08	2.21	-0.02
Control	SM_059_FL	15.447	17.519	2.072			Loaded	SM_059_FL	15.452	18.265	2.813	0.741		Control	SM_071_ML	14.26	17.45				Loaded	SM_071_ML	14.32
Control	SM_060_FR	14.839	17.522	2.683			Loaded	SM_060_FR	14.921	17.543	2.622	-0.061		Control	SM_072_MR	16.01	18.6	2.59			Loaded	SM_072_MR	15.36	19.1	3.74	1.15
Control	SM_061_FB	15.369	17.568	2.199			Loaded	SM_061_FB	15.323	17.605	2.282	0.083		Control	SM_073_MB	14.49	17.74	3.25			Loaded	SM_073_MB	15.04	18.3	3.26	0.01
Control	SM_062_FLL	15.663	17.233	1.57			Loaded	SM_062_FLL	15.454	17.738	2.284	0.714		Control	SM_081_ML	15.13	17.37	2.24			Loaded	SM_081_ML	15.31	18.24	2.93	0.69
Control	SM_063_FN	15.116					Loaded	SM_063_FN	15.233					Control	SM_082_MR	14.93	18.15				Loaded	SM_082_MR	14.82	18.15
Control	SM_064_FL	15.226	18.314	3.088			Loaded	SM_064_FL	15.532	18.351	2.819	-0.269		Control	SM_083_MN	13.73	17.03				Loaded	SM_083_MN	13.96
Control	SM_065_FR	15.272	17.474	2.202			Loaded	SM_065_FR	15.076	17.974	2.898	0.696		Control	SM_084_ML	15.2	17.93	2.73			Loaded	SM_084_ML	15.1	18.65	3.55	0.82
Control	SM_066_FB	14.706	17.261	2.555			Loaded	SM_066_FB	15.294	17.908	2.614	0.059		Control	SM_085_MR	15.34	17.8	2.46			Loaded	SM_085_MR	14.76	17.63	2.87	0.41
Control	SM_067_FN	15.226	17.128	1.902			Loaded	SM_067_FN	15.623	17.894	2.271	0.369		Control	SM_086_MN	14.72	17.25	2.53			Loaded	SM_086_MN	14.02	16.96	2.94	0.41
Control	SM_074_FL	15.26	17.68	2.42			Loaded	SM_074_FL	14.74	17.51	2.77	0.35
Control	SM_075_FR	13.89	16.25				Loaded	SM_075_FR	13.73	**16.04						average		2.6937					average		3.24233	0.548623
Control	SM_076_FN	14.68	17.87	3.19			Loaded	SM_076_FN	14.47	18.05	3.58	0.39				st dev		0.896647					st dev		1.11222	0.43617
Control	SM_077_FL	14.66	16.98	2.32			Loaded	SM_077_FL	14.67	17.24	2.57	0.25				n=		32					n=		32	32
Control	SM_078_FR	14.5	17.12	2.62			Loaded	SM_078_FR	14.53	17.15	2.62	0
Control	SM_079_FB	15.47	17.58	2.11			Loaded	SM_079_FB	15.74	17.66	1.92	-0.19
Control	SM_080_FN	14.75	16.63	1.88			Loaded	SM_080_FN	14.6	17.6	3	1.12				4 Week Growth Males (mm)	st dev
Control	SM_087_FL	13.47	16.04	2.57			Loaded	SM_087_FL	13.62	16.7	3.08	0.51			Unloaded	2.6937	0.896647						Females n=43	st dev	Males n=32	st dev
Control	SM_088_FR	13.15	16.09				Loaded	SM_088_FR	13.26	**14.71					Loaded	3.24233	1.11222					Difference in Growth	0.682533	0.549181	0.548623	0.43617
Control	SM_089_FN	13.63	17.02				Loaded	SM_089_FN	13.8	**15.78
Control	SM_090_FL	14.47	16.91	2.44			Loaded	SM_090_FL	14.21	17.96	3.75	1.31
Control	SM_091_FR	14.38	16.91	2.53			Loaded	SM_091_FR	14.15	17.1	2.95	0.42
Control	SM_092_FN	14.56	16.99	2.43			Loaded	SM_092_FN	14.47	17.62	3.15	0.72
		average		2.79109					average		3.47362	0.682533
		st dev		0.864707					st dev		1.13182	0.549181										Difference in Growth Males vs Females
		n=		43					n=		43	43										t-Test: Two-Sample Assuming Unequal Variances
																							Variable 1	Variable 2
		Females n=43	st dev	Males n=32	st dev																	Mean	0.682533	0.501598
	Unloaded	2.79109	0.864707	2.6937	0.896647																	Variance	0.308781	0.203335
	Loaded	3.47362	1.13182	3.24233	1.11222																	Observations	43	35
																						Hypothesized Mean Difference	0
																						df	76
	Females					Males																t Stat	1.58748
	t-Test: Paired Two Sample for Means					t-Test: Paired Two Sample for Means																P(T<=t) one-tail	0.0582777
																						t Critical one-tail	1.66515
		Variable 1	Variable 2				Variable 1	Variable 2														P(T<=t) two-tail	0.116555
	Mean	2.79109	3.47362			Mean	2.6937	3.24233														t Critical two-tail	1.99167
	Variance	0.765522	1.31152			Variance	0.829911	1.27693
	Observations	43	43			Observations	32	32
	Pearson Correlation	0.882369				Pearson Correlation	0.927915
	Hypothesized Mean Difference	0				Hypothesized Mean Difference	0
	df	42				df	31
	t Stat	-8.05439				t Stat	-7.00324
	P(T<=t) one-tail	2.34919e-10				P(T<=t) one-tail	3.66875e-08
	t Critical one-tail	1.68195				t Critical one-tail	1.69552
	P(T<=t) two-tail	4.69837e-10				P(T<=t) two-tail	7.33749e-08
	t Critical two-tail	2.01808				t Critical two-tail	2.03951
	Females vs Males Unloaded					Females vs Males Loaded
	t-Test: Two-Sample Assuming Unequal Variances					t-Test: Two-Sample Assuming Unequal Variances
		Females	Males				Females	Males
	Mean	2.79109	2.6937			Mean	3.47362	3.24233
	Variance	0.765522	0.829911			Variance	1.31152	1.27693
	Observations	43	32			Observations	43	32
	Hypothesized Mean Difference	0				Hypothesized Mean Difference	0
	df	65				df	67
	t Stat	0.465674				t Stat	0.871713
	P(T<=t) one-tail	0.321503				P(T<=t) one-tail	0.193239
	t Critical one-tail	1.66864				t Critical one-tail	1.66792
	P(T<=t) two-tail	0.643005				P(T<=t) two-tail	0.386478
	t Critical two-tail	1.99714				t Critical two-tail	1.99601

## Sheet: tibial growth-M and F-8 wk
	Unloaded / Control								Loaded / Treatment										Unloaded / Control								Loaded / Treatment
			Day 0	Week 4	Week 8	Growth					Day 0	Week 4	Week 8	Growth	Difference						Day 0	Week 4	Week 8	Growth					Day 0	Week 4	Week 8	Growth	Difference
1	Control	F30	15.9757	18.6596	21.2	5.22433			Loaded	F30	15.7201	19.682	21.8	6.07994	0.855611				Control	M39	16.4869	21.2157	22.1	5.61311			Loaded	M39	16.4869	22.1103	23	6.51311	0.9
	Control	F31	16.6147	19.9376	21.6	4.98531			Loaded	F31	16.3591	21.0879	22.3	5.94092	0.955611				Control	M40	16.9981	21.3435	22.1	5.10189			Loaded	M40	16.9981	22.3659	22.9	5.90189	0.8
	Control	F32	16.3591	20.0654	21.3	4.94092			Loaded	F32	16.3591	21.0879	22.4	6.04092	1.1				Control	M51	17.7649	20.7045	21.7	3.93506			Loaded	M51	17.7649	21.9825	22.6	4.83506	0.9
	Control	F36	16.2313	20.1932	21.6	5.36872			Loaded	F36	16.4869	21.2157	21.8	5.31311	-0.0556107				Control	M52	17.7649	20.8323	22	4.23506			Loaded	M52	17.7649	21.9825	22.7	4.93506	0.7
	Control	F37	16.2313	20.1932	20.9	4.66872			Loaded	F37	15.9757	21.0879	22	6.02433	1.35561				Control	M41	16.7425	21.0879					Loaded	M41	16.6147	22.2381
	Control	F38	16.6147	19.9376	21.7	5.08531			Loaded	F38	16.7425	21.4713	22.4	5.6575	0.572195				Control	M42	16.4869	20.7045					Loaded	M42	16.3591	21.7269
	Control	F48	16.3591	20.4489	21.6	5.24092			Loaded	F48	16.3591	21.4713	22.4	6.04092	0.8				Control	M43	16.7425	20.8323					Loaded	M43	16.8703	21.5991
	Control	F49	16.6147	21.2157	22.4	5.78531			Loaded	F49	16.4869	21.9825	23.2	6.71311	0.927805				Control	M50	18.1484	21.5991					Loaded	M50	18.1484	22.1103
	Control	F33	16.4869	19.9376					Loaded	F33	16.2313	21.0879							Control	SM_004_ML	16.7	18.2	19	2.3			Loaded	SM_004_ML	16.8	18.6	19.4	2.6	0.3
	Control	F34	16.4869	19.9376					Loaded	F34	16.1035	21.4713							Control	SM_005_MR	17.4	19.1	19.1	1.7			Loaded	SM_005_MR	17.4	19.5	19.6	2.2	0.5
	Control	F35	16.3591	20.5767					Loaded	F35	16.1035	21.5991							Control	SM_006_MN	16.8	17.9	19	2.2			Loaded	SM_006_MN	16.8	18.8	19.4	2.6	0.4
	Control	F44	16.6147	20.8323					Loaded	F44	16.6147	21.7269							Control	SM_018_ML	15.448	17.848					Loaded	SM_018_ML	15.174	18.496
	Control	F45	16.9981	20.8323					Loaded	F45	16.9981	21.7269							Control	SM_019_MR	15.364	18.045					Loaded	SM_019_MR	14.796	17.541
	Control	F46	17.2537	20.9601					Loaded	F46	17.1259	21.7269							Control	SM_020_MB	15.326	17.372					Loaded	SM_020_MB	14.676	17.068
	Control	F47	16.8703	20.8323					Loaded	F47	16.8703	21.7269							Control	SM_021_MN	15.123	18.006					Loaded	SM_021_MN	15.077	18.146
	Control	SM_001_FL	16.8	19					Loaded	SM_001_FL	16.8	19.4							Control	SM_046_ML	15.811	18.062					Loaded	SM_046_ML	16.167	18.462
	Control	SM_002_FR	16.5	18.1					Loaded	SM_002_FR	16.4	19.1							Control	SM_047_MR	15.862	18.265					Loaded	SM_047_MR	15.366	18.346
	Control	SM_003_FN	16.5	17.6					Loaded	SM_003_FN	16.4	18.5							Control	SM_048_MN	16.144	18.403	18.467				Loaded	SM_048_MN	16.085	18.884	18.461
	Control	SM_010_FL	14.059	17.39					Loaded	SM_010_FL	13.829	17.307							Control	SM_049_ML	16.327	17.991	18.779				Loaded	SM_049_ML	16.015	18.311	18.641
	Control	SM_011_FR	14.997	16.985					Loaded	SM_011_FR	14.193	16.469							Control	SM_050_MR	15.89	17.523	18.386				Loaded	SM_050_MR	16.383	18.052	18.418
	Control	SM_012_FB	15.17	17.08					Loaded	SM_012_FB	14.373	17.619							Control	SM_051_MN	16.166	18.543	18.977				Loaded	SM_051_MN	16.087	18.139	19.067
	Control	SM_013_FN	15.458	16.942					Loaded	SM_013_FN	14.623	17.409							Control	SM_057_ML	15.676	17.56					Loaded	SM_057_ML	15.669	18.038
	Control	SM_014_FL	14.818	16.746	17.7				Loaded	SM_014_FL	14.886	16.919	17.582						Control	SM_058_MN	15.694	18.027					Loaded	SM_058_MN	15.512	18.43
	Control	SM_015_FR	15.205	17.525	18.119				Loaded	SM_015_FR	15.372	17.412	18.255						Control	SM_068_ML	15.82	18.01					Loaded	SM_068_ML	15.68	18.65
	Control	SM_016_FB	14.428	17.592	17.466				Loaded	SM_016_FB	14.622	17.597	17.366						Control	SM_069_MR	13.3	16.98					Loaded	SM_069_MR	13.71	17.08
	Control	SM_017_FN	14.231	17.283	17.617				Loaded	SM_017_FN	14.342	17.343	17.952						Control	SM_070_MN	15.11	17.34					Loaded	SM_070_MN	14.87	17.08
	Control	SM_059_FL	15.447	17.519					Loaded	SM_059_FL	15.452	18.265							Control	SM_071_ML	14.26	17.45	18.2				Loaded	SM_071_ML	14.32	**15.19	15.79
	Control	SM_060_FR	14.839	17.522					Loaded	SM_060_FR	14.921	17.543							Control	SM_072_MR	16.01	18.6	19.56	3.55			Loaded	SM_072_MR	15.36	19.1	19.6	4.24	0.69
	Control	SM_061_FB	15.369	17.568					Loaded	SM_061_FB	15.323	17.605							Control	SM_073_MB	14.49	17.74	19.38	4.89			Loaded	SM_073_MB	15.04	18.3	19.35	4.31	-0.58
	Control	SM_062_FLL	15.663	17.233					Loaded	SM_062_FLL	15.454	17.738							Control	SM_081_ML	15.13	17.37					Loaded	SM_081_ML	15.31	18.24
	Control	SM_063_FN	15.116						Loaded	SM_063_FN	15.233								Control	SM_082_MR	14.93	18.15	18.67	3.74			Loaded	SM_082_MR	14.82	18.15	18.99	4.17	0.43
	Control	SM_064_FL	15.226	18.314					Loaded	SM_064_FL	15.532	18.351							Control	SM_083_MN	13.73	17.03	18.4				Loaded	SM_083_MN	13.96	**14.08	15.53
	Control	SM_065_FR	15.272	17.474					Loaded	SM_065_FR	15.076	17.974							Control	SM_084_ML	15.2	17.93					Loaded	SM_084_ML	15.1	18.65
	Control	SM_066_FB	14.706	17.261					Loaded	SM_066_FB	15.294	17.908							Control	SM_085_MR	15.34	17.8	18.59	3.25			Loaded	SM_085_MR	14.76	17.63	19.04	4.28	1.03
	Control	SM_067_FN	15.226	17.128					Loaded	SM_067_FN	15.623	17.894							Control	SM_086_MN	14.72	17.25	18.46	3.74			Loaded	SM_086_MN	14.02	16.96	18.63	4.61	0.87
	Control	SM_074_FL	15.26	17.68	18.38	3.12			Loaded	SM_074_FL	14.74	17.51	18.55	3.81	0.69
	Control	SM_075_FR	13.89	16.25					Loaded	SM_075_FR	13.73	**16.04
	Control	SM_076_FN	14.68	17.87	18.13	3.45			Loaded	SM_076_FN	14.47	18.05	18.6	4.13	0.68
	Control	SM_077_FL	14.66	16.98					Loaded	SM_077_FL	14.67	17.24
	Control	SM_078_FR	14.5	17.12					Loaded	SM_078_FR	14.53	17.15
	Control	SM_079_FB	15.47	17.58					Loaded	SM_079_FB	15.74	17.66
	Control	SM_080_FN	14.75	16.63					Loaded	SM_080_FN	14.6	17.6
	Control	SM_087_FL	13.47	16.04					Loaded	SM_087_FL	13.62	16.7
	Control	SM_088_FR	13.15	16.09					Loaded	SM_088_FR	13.26	**14.71
	Control	SM_089_FN	13.63	17.02					Loaded	SM_089_FN	13.8	**15.78
	Control	SM_090_FL	14.47	16.91	18.74	4.27			Loaded	SM_090_FL	14.21	17.96	19.23	5.02	0.75
	Control	SM_091_FR	14.38	16.91	18.52	4.14			Loaded	SM_091_FR	14.15	17.1	18.29	4.14	0
	Control	SM_092_FN	14.56	16.99	18.91	4.35			Loaded	SM_092_FN	14.47	17.62	19.17	4.7	0.35
				average		4.66381						average		5.35467	0.690863							average		3.68793						average		4.26626	0.578333
				st dev		0.741327						st dev		0.881462	0.386599							st dev		1.14816						st dev		1.23986	0.413478
				n=		13						n=		13	13							n=		12						n=		12	12
																						f	m
														8 Week Difference in Growth (mm)	st dev	p value				Females n=13	Males n=12	st dev	st dev	p value
													Unloaded	4.66381	0.741327				Unloaded	4.66381	3.68793	0.741327	1.14816	2.32656e-05
													Loaded	5.35467	0.881462				Loaded	5.35467	4.26626	0.881462	1.23986	0.000358919
																				Females n=13	st dev	Males n=12	st dev
																			Difference in Growth	0.690863	0.386599	0.578333	0.413478
								difference between male and female difference 8 weeks							female unloaded vs loaded				male unloaded vs loaded
															t-Test: Paired Two Sample for Means				t-Test: Paired Two Sample for Means
								t-Test: Two-Sample Assuming Unequal Variances
																Variable 1	Variable 2			Variable 1	Variable 2
									Variable 1	Variable 2					Mean	4.66381	5.35467		Mean	3.68793	4.26626
								Mean	0.690863	0.578333					Variance	0.595363	0.841723		Variance	1.43813	1.677
								Variance	0.161914	0.186506					Observations	13	13		Observations	12	12
								Observations	13	12					Pearson Correlation	0.900665			Pearson Correlation	0.942905
								Hypothesized Mean Difference	0						Hypothesized Mean Difference	0			Hypothesized Mean Difference	0
								df	22						df	12			df	11
								t Stat	0.672529						t Stat	-6.19044			t Stat	-4.63898
								P(T<=t) one-tail	0.254125						P(T<=t) one-tail	2.32656e-05			P(T<=t) one-tail	0.000358919
								t Critical one-tail	1.71714						t Critical one-tail	1.78229			t Critical one-tail	1.79588
								P(T<=t) two-tail	0.50825						P(T<=t) two-tail	4.65312e-05			P(T<=t) two-tail	0.000717837
								t Critical two-tail	2.07387						t Critical two-tail	2.17881			t Critical two-tail	2.20099

## Sheet: GP height measurements
	Epiphyseal zone （μm）					Proliferative zone （μm）					Hypertrophic zone（μm）					Whole growth plate（μm）
	1	2	3	mean		1	2	3	mean		1	2	3	mean		1	2	3	mean
1.b-L	48.41	34.304	29.587	37.4337		89.435	95.196	105.988	96.873		49.259	52.015	59.504	53.5927		187.104	181.515	201	189.873
2.b-C	30.461	74.038	29.153	44.5507		105.423	112.217	103.254	106.965		65.188	78.777	52.712	65.559		201.072	265.032	185.119	217.074
3.b-L	47.543	34.222	76.584	52.783		84.398	159.902	145.402	129.901		75.553	76.538	44.41	65.5003		225.311	266.459	271	254.257
4.b-L	35.601	29.502	57.405	40.836		89.939	78.714	86.675	85		64.944	67.265	71.17	67.793		190.484	205.033	222	205.839
5.b-C	49.261	29.002	16.642	31.635		76.111	81.939	95.677	84.5757		35.797	63.206	35.681	44.8947		161.169	174.147	148	161.105
6.b-L	35.493	31.956	58.234	41.8943		100.743	123.718	131.735	118.732		43.482	47.431	51.031	47.3147		179.718	203.105	241	207.941
7.b-C	36.115	40.899	27.049	34.6877		106.758	87.565	102.258	98.8603		39.12	40.844	76.693	52.219		181.993	169.308	206	185.767
9.b-L	80.352	44.47	75.11	66.644		138.803	100.821	135.79	125.138		51.274	73.04	67.1	63.8047		270.429	218.331	278	255.587
10.b-C	30.295	31.714	25.569	29.1927		91.985	77.958	99.85	89.931		34.922	55.523	60.59	50.345		157.202	165.195	186.009	169.469
11.b-C	38.712	19.356	47.519	35.1957		67.295	74.545	94.838	78.8927		41.623	56.31	66.675	54.8693		147.63	150.211	209.032	168.958
12.b-L	36.16	48.41	55.387	46.6523		95.841	94.852	82.777	91.1567		47.147	61.209	52.52	53.6253		179.148	204.471	190.684	191.434
13.b-C	46.313	36.16	37.154	39.8757		81.922	126.559	91.656	100.046		60.921	55.227	51.456	55.868		189.156	217.946	180.266	195.789
14.b-C	19.869	31.912	29.11	26.9637		60.777	66.411	56.651	61.2797		66.845	44.059	38.338	49.7473		147.491	142.382	124.099	137.991
15.b-C	36.985	70.72	49.387	52.364		90.065	63.429	82.777	78.757		42.223	66.392	50.47	53.0283		169.273	200.541	182.634	184.149
16.b-L	53.657	28.054	31.912	37.8743		101.597	119.045	90.996	103.879		67.872	58.349	73.783	66.668		223.126	205.448	196.691	208.422
40.b-L	37.121	34.777	54.77	42.2227		86.868	75.184	74.097	78.7163		44.059	46.231	42.133	44.141		168.048	156.192	171	165.08
8.b-L	98.423	34.616	84.371	72.47		104.598	79.925	72.427	85.65		66.986	95.612	81.784	81.4607		270.007	210.153	238.582	239.581
	Unloaded	Loaded				Unloaded	Loaded				Unloaded	Loaded				Unloaded	Loaded
	44.5507	37.4337				106.965	96.873				65.559	53.5927				217.074	189.873
	31.635	52.783				84.5757	129.901				44.8947	65.5003				161.105	254.257
	34.6877	40.836				98.8603	85				52.219	67.793				185.767	205.839
	29.1927	41.8943				89.931	118.732				50.345	47.3147				169.469	207.941
	35.1957	66.644				78.8927	125.138				54.8693	63.8047				168.958	255.587
	39.8757	46.6523				100.046	91.1567				55.868	53.6253				195.789	191.434
	26.9637	37.8743				61.2797	103.879				49.7473	66.668				137.991	208.422
	52.364	42.2227				78.757	78.7163				53.0283	44.141				184.149	165.08
	36.8081	72.47				87.4133	85.65				53.3163	81.4607				177.538	239.581
		48.7567					101.672					60.4334					213.113
	p=					p=					p=					p=
	0.0403978					0.105647					0.144201					0.0188168

## Sheet: GP area
			4 weeks
			Unloaded	Loaded
			5897	5976
			5885	6378
			5062	5525
			5534	6007
			5830	5899
		average	5641.6	5957
		SD	356.189	304.175
		SE	159.208	135.953
		ttest	0.0330227
			0.0330227

## Sheet: microCT-cortical bone
Cortical Thickness
						bone volume fraction					cortical BV?TVF	loaded	Unloaded
Sample Name	Timepoint	Sample #	Left or Right	Measurement Left - Unloaded	Z	BV/TV	Tb.Th	of BV (material)	Segmentation		F	0.9968	0.997
F34	4 weeks	2859	Left	6248	50	0.997	0.164	1183.73	368		F	0.9978	0.9971
			Right	6249	50	0.9968	0.188	1187.28	368		F	0.9957	0.9959
F45	4 weeks	2863	Left	6257	50	0.9971	0.209	1205.72	368		M	0.9948	0.9953
			Right	6258	50	0.9978	0.221	1248.12	368		M	0.9922	0.9939
F46	4 weeks	2862	Left	6255	50	0.9959	0.2	1217.93	368		F	0.9923	0.9962
			Right	6256	50	0.9957	0.204	1222.72	368		F	0.9973	0.9943
M42	4 weeks	2860	Left	6250	50	0.9953	0.196	1197.39	368		F	0.9868	0.9951
			Right	6251	50	0.9948	0.195	1202.44	368		M	0.9977	0.9963
M43	4 weeks	2861	Left	6253	50	0.9939	0.194	1180.65	368		M	0.9987	0.9967
			Right	6254	50	0.9922	0.201	1198.04	368		M	0.9958	0.9939
F49	8 weeks	2865	Left	6261	50	0.9983	0.234	1273.13	368			0.995082	0.995609
			Right	6262	50	0.9958	0.231	1285.07	368			0.00347586	0.00119034
F32	8 weeks	2867	Left	6266	50	0.9983	0.222	1257.37	368		p=	0.639247
			Right	6267	50	0.996	0.232	1290.65	368
M40	8 weeks	2866	Left	6264	50	0.9982	0.242	1249.17	368
			Right	6265	50	0.995	0.236	1261.71	368		F	0.9968	0.997
M52	8 weeks	2864	Left	6259	50	0.9962	0.271	1273	368		F	0.9978	0.9971
			Right	6260	50	0.9954	0.271	1299.64	368		F	0.9957	0.9959
SM_001_FL	4 weeks	3089	Left	6736	50	0.9962	0.2	1173.38	368		F	0.9923	0.9962
			Right	6735	50	0.9923	0.196	1167.17	368		F	0.9973	0.9943
SM_002_FR	4 weeks	3090	Left	6738	50	0.9943	0.182	1172.65	368		F	0.9868	0.9951
			Right	3737	50	0.9973	0.198	1150.18	368			0.99445	0.995933
SM_003_FN	4 weeks	3086	Left	6727	50	0.9951	0.192	1124.54	368			0.00423261	0.00108934
			Right	6726	50	0.9868	0.219	1138.62	368		p-	0.425187
SM_004_ML	4 weeks	3087	Left	6729	50	0.9963	0.193	1150.38	368		M	0.9948	0.9953
			Right	6728	50	0.9977	0.202	1143.31	368		M	0.9922	0.9939
SM_005_MR	4 weeks	3091	Left	6740	50	0.9967	0.194	1168.42	368		M	0.9977	0.9963
			Right	6739	50	0.9987	0.192	1137.76	368		M	0.9987	0.9967
SM_006_MN	4 weeks	3088	Left	6733	50	0.9939	0.206	1151.64	368		M	0.9958	0.9939
			Right	6734	50	0.9958	0.193	1179.79	368			0.99584	0.99522
												0.00254814	0.00130843
Cortical Thickness 368											p=	0.641363
							o Dimension Z (50)
							o BV/TV
							o Tb.Th
							o of BV (material)
							o Segmentation
																	microCT-cortical thic

## Sheet: microCT-trabecular bone
Trabecular Density
						bone volume fraction	trabecular bone number	trabecular bone thickness	Tb.Sp*	of BV (material)			trabecular number		loaded	unloaded
Sample Name	Timepoint	Sample #	Left or Right	Measurement	Z	BV/TV	Tb.N*	Tb.Th*	Tb.Sp*	of BV (material)	Segmentation			F	3.3353	3.6142		F	3.3353	3.6142
F34	4 weeks	2859	Left	6248	100	0.0802	3.6142	0.0403	0.2771	932.355	316			F	4.2495	4.9722		F	4.2495	4.9722
			Right	6249	100	0.0747	3.3353	0.0412	0.299	930.977	316			M	3.6265	4.7655		F	4.4287	4.6833
F45	4 weeks	2863	Left	6257	100	0.1757	5.2617	0.0471	0.1885	920.935	316			M	4.7774	4.8967		F	7.1599	6.6478
			Right	6258	n/a	n/a	n/a	n/a	n/a	n/a	n/a			F	4.4287	4.6833		F	5.7034	3.9899
F46	4 weeks	2862	Left	6255	100	0.1487	4.9722	0.042	0.2062	943.841	316			F	7.1599	6.6478			4.97536	4.78148
			Right	6256	100	0.1434	4.2495	0.0422	0.244	929.665	316			F	5.7034	3.9899			1.48474	1.17455
M42	4 weeks	2860	Left	6250	100	0.094	4.7655	0.0353	0.2098	913.256	316			M	8.073	6.9091		p=.	0.824616
			Right	6251	100	0.0595	3.6265	0.035	0.2756	912.075	316			M	6.9648	7.1411		M	3.6265	4.7655
M43	4 weeks	2861	Left	6253	100	0.0836	4.8967	0.0358	0.2039	931.568	316			average	5.36872	5.29109		M	4.7774	4.8967
			Right	6254	100	0.0959	4.7774	0.0379	0.2063	929.796	316			st dev	1.68956	1.28885		M	8.073	6.9091
F49	8 weeks	2865	Left	6261	n/a	n/a	n/a	n/a	n/a	n/a	n/a							M	6.9648	7.1411
			Right	6262	100	0.1242	4.269	0.0507	0.2271	997.202	316			p=	0.914091				5.86043	5.9281
F32	8 weeks	2867	Left	6266	100	0.0975	3.3674	0.0499	0.3039	994.773	316								2.02307	1.27137
			Right	6267	100	0.1005	3.2559	0.0542	0.2965	1007.38	316							p=.	0.956666
M40	8 weeks	2866	Left	6264	100	0.159	4.4591	0.034	0.1902	965.894	316		trabecular separation
			Right	6265	100	0.138	3.9589	0.033	0.2196	962.875	316			F	0.299	0.2771			F	0.299	0.2771
M52	8 weeks	2864	Left	6259	100	0.2428	6.0678	0.0394	0.1254	984.666	316			F	0.244	0.2062			F	0.244	0.2062
			Right	6260	100	0.2172	5.7482	0.0366	0.1373	978.365	316			M	0.2756	0.2098			F	0.2294	0.2155
SM_001_FL	4 weeks	3089	Left	6736	100	0.1335	4.6833	0.0433	0.2155	931.302	316			M	0.2063	0.2039			F	0.1359	0.147
			Right	6735	100	0.1414	4.4287	0.0452	0.2294	930.839	316			F	0.2294	0.2155			F	0.1728	0.2555
SM_002_FR	4 weeks	3090	Left	6738	100	0.1906	6.6478	0.043	0.147	930.31	316			F	0.1359	0.147				0.21622	0.22026
			Right	3737	100	0.1454	7.1599	0.0354	0.1359	859.069	316			F	0.1728	0.2555				0.063511	0.0501498
SM_003_FN	4 weeks	3086	Left	6727	100	0.1165	3.9899	0.0426	0.2555	902.488	316			M	0.1187	0.1443			p=	0.913865
			Right	6726	100	0.1398	5.7034	0.041	0.1728	883.653	316			M	0.1422	0.1393			M	0.2756	0.2098
SM_004_ML	4 weeks	3087	Left	6729	100	0.1363	6.9091	0.0362	0.1443	909.097	316			average	0.202656	0.199844			M	0.2063	0.2039
			Right	6728	100	0.1958	8.073	0.408	0.1187	894.227	316			stdev	0.0643157	0.202656			M	0.1187	0.1443
SM_005_MR	4 weeks	3091	Left	6740	100	0.15	7.1411	0.0368	0.1393	894.161	316								M	0.1422	0.1393
			Right	6739	100	0.1435	6.9648	0.0375	0.1422	910.352	316									0.1857	0.174325
SM_006_MN	4 weeks	3088	Left	6733	n/a	n/a	n/a	n/a	n/a	n/a	n/a			p=	0.918072					0.0704453	0.0376891
			Right	6734	n/a	n/a	n/a	n/a	n/a	n/a	n/a								p=	0.785406
Trabecular 316
													tb BV/TV	F	0.0747	0.0802			F	0.0747	0.0802
														F	0.1434	0.1487			F	0.1434	0.1487
														M	0.0595	0.094			F	0.1414	0.1335
														M	0.0959	0.0836			F	0.1454	0.1906
														F	0.1414	0.1335			F	0.1398	0.1165
														F	0.1454	0.1906				0.12894	0.1339
														F	0.1398	0.1165				0.030394	0.0406834
														M	0.1958	0.1363			p=	0.832588
														M	0.1435	0.15
																			M	0.0595	0.094
																			M	0.0959	0.0836
																			M	0.1958	0.1363
																			M	0.1435	0.15
																				0.123675	0.115975
																				0.0591183	0.0321551
																			p=	0.826597
													tb MD						F	930.97	932.35
																			F	929.66	943.84
														M	912.07	913.25			F	930.31	930.83
														M	929.79	931.56			F	859.06	930.31
														F	930.31	930.83			F	883.65	902.48
														F	859.06	930.31				906.73	927.962
														F	883.65	902.48				33.4458	15.2843
														M	894.22	909.09			p=	0.232734
														M	910.35	894.16
																			M	912.07	913.25
																			M	929.79	931.56
																			M	894.22	909.09
																			M	910.35	894.16
																				911.607	912.015
																				14.5456	15.3936
																			p=	0.970552

## Sheet: GP gene expression
		Plate 1						Plate 2						Plate 3						Plate 4						Plate 5						Plate 6
																																						Experiment	Date	Current s	New ID	260/280	ng/µL
		Well Position		Name	Target Name	CT		Well Position		Name	Target Name	CT		Well Position		Name	Target Name	CT		Well Position		Name	Target Name	CT		Well Position		Name	Target Name	CT		Well Position		Name	Target Name	CT		2	Fall 2021	4MR	1	2.068	107.674
		A1	4MR	1+D55B138D5:D54D5:D5:D89	18s	12.92		A1	4ML-B	13	18s	11.03		A1	4FL-1	25	18s	12.8		A1	4MR	1	18s	12.99		A1	4MC-B	14	18s	11.08		A1	4FL-2	27	18s	14.62		2	Fall 2021	4ML	2	2.01	134.891
		A2	4ML	2	18s	13.46		A2	4MC-B	14	18s	11.26		A2	4FC-1	26	18s	13.4		A2	4ML	2	18s	13.58		A2	4FL-B	17	18s	11.93		A2	4FC-2		18s	Undetermined		2	Fall 2021	4FR	3	2.047	57.347
		A3	4FR	3	18s	14.64		A3	4FL-A	15	18s	19.73		A3	4FL-2	27	18s	15.03		A3	4FR	3	18s	14.84		A3	4FC-B	18	18s	12.67		A3	8ML	29	18s	13.88		2	Fall 2021	4FL	4	1.855	239.016
		A4	4FL	4	18s	13.47		A4	4FL-B	17	18s	11.98		A4	8ML	29	18s	14.3		A4	4FL	4	18s	13.16		A4	8ML	19	18s	10.79		A4	8MC	30	18s	13.46		2	Fall 2021	4FR-2	5	2.052	144.044
		A5	4FR-2	5	18s	13.62		A5	4FC-B	18	18s	12.67		A5	8MC	30	18s	14.01		A5	4FR-2	5	18s	13.88		A5	8MC	20	18s	11.34		A5	8ML-2	31	18s	12.63		2	Fall 2021	4FL-2	6	1.786	36.57
		A6	8MR	7	18s	13.85		A6	8ML	19	18s	10.98		A6	8ML-2	31	18s	13.07		A6	8MR	7	18s	14		A6	8FL	21	18s	12.7		A6	8MC-2	32	18s	13.41		2	Fall 2021	8MR	7	2.036	109.692
		A7	8ML	8	18s	13.77		A7	8MC	20	18s	10.98		A7	8MC-2	32	18s	13.13		A7	8ML	8	18s	14.14		A7	8FC	22	18s	12.16		A7	8FL	33	18s	16.22		2	Fall 2021	8ML	8	1.996	161.75
		A8	8FR	9	18s	15.12		A8	8FL	21	18s	12.59		A8	8FL	33	18s	16.03		A8	8FR	9	18s	15.59		A8	4ML	23	18s	12.67		A8	8FC	34	18s	15.08		2	Fall 2021	8FR	9	1.775	71.449
		A9	8FL	10	18s	13.81		A9	8FC	22	18s	12.11		A9	8FC	34	18s	14.94		A9	8FL	10	18s	14.28		A9	4MC	24	18s	13.06		B1	4FL-2	27	18s	14.59		2	Fall 2021	8FL	10	1.992	171.06
		A10	4ML-A	11	18s	10.11		A10	4ML	23	18s	12.98		A10	4ML-A	11	18s	10.89		A10	4ML-A	11	18s	11.84		A10	4FL-1	25	18s	12.45		B2	4FC-2		18s	20.25		3	Fall 2021	4ML-A	11	1.945	243.022
		A11	4MC-A	12	18s	11.97		A11	4MC	24	18s	13.81		A12	Bone	35	18s	14.71		A11	4MC-A	12	18s	12.56		A11	4FC-1	26	18s	12.93		B3	8ML	29	18s	13.76		3	Spring 2022	4MC-A	12	2.093	77.049
		A12	Bone	35	18s	14.2		A12	Bone	35	18s	14.97		B1	4FL-1	25	18s	12.95		A12	4ML-B	13	18s	11.1		B1	4MC-B	14	18s	11.15		B4	8MC	30	18s	13.48		3	Spring 2022	4ML-B	13	2.087	155.361
		B1	4MR	1	18s	12.9		B1	4ML-B	13	18s	11		B2	4FC-1	26	18s	13.38		B1	4MR	1	18s	12.93		B2	4FL-B	17	18s	11.93		B5	8ML-2	31	18s	12.63		3	Spring 2022	4MC-B	14	2.065	114.57
		B2	4ML	2	18s	13.46		B2	4MC-B	14	18s	11.24		B3	4FL-2	27	18s	15		B2	4ML	2	18s	13.49		B3	4FC-B	18	18s	12.66		B6	8MC-2	32	18s	13.34		3	Spring 2022	4FL-A	15	1.973	24.086
		B3	4FR	3	18s	14.59		B3	4FL-A	15	18s	16.49		B4	8ML	29	18s	14.33		B3	4FR	3	18s	14.81		B4	8ML	19	18s	10.76		B7	8FL	33	18s	16.17		3	Spring 2022	4FC-A	16	2.064	54.465
		B4	4FL	4	18s	13.51		B4	4FL-B	17	18s	11.95		B5	8MC	30	18s	13.86		B4	4FL	4	18s	13.19		B5	8MC	20	18s	11.38		B8	8FC	34	18s	15.07		3	Spring 2022	4FL-B	17	2.14	193.559
		B5	4FR-2	5	18s	13.64		B5	4FC-B	18	18s	12.68		B6	8ML-2	31	18s	13		B5	4FR-2	5	18s	13.89		B6	8FL	21	18s	12.73		C1	4FL-2	27	igf1	28.11		3	Spring 2022	4FC-B	18	2.062	116.863
		B6	8MR	7	18s	13.96		B6	8ML	19	18s	10.97		B7	8MC-2	32	18s	13.14		B6	8MR	7	18s	13.94		B7	8FC	22	18s	12.16		C2	4FC-2		igf1	Undetermined		3	Spring 2022	8ML	19	2.17	135.927
		B7	8ML	8	18s	13.79		B7	8MC	20	18s	10.98		B8	8FL	33	18s	16.02		B7	8ML	8	18s	14.07		B8	4ML	23	18s	12.64		C3	8ML	29	igf1	28.19		3	Spring 2022	8MC	20	2.097	262.102
		B8	8FR	9	18s	15.17		B8	8FL	21	18s	12.57		B9	8FC	34	18s	14.9		B8	8FR	9	18s	15.52		B9	4MC	24	18s	13.06		C4	8MC	30	igf1	27.65		3	Spring 2022	8FL	21	2.091	196.774
		B9	8FL	10	18s	13.9		B9	8FC	22	18s	12.04		B10	4ML-A	11	18s	10.95		B9	8FL	10	18s	14.19		B10	4FL-1	25	18s	12.38		C5	8ML-2	31	igf1	28.04		3	Spring 2022	8FC	22	2.104	192.492
		B10	4ML-A	11	18s	10.55		B10	4ML	23	18s	12.95		B12	Bone	35	18s	14.71		B10	4ML-A	11	18s	11.81		B11	4FC-1	26	18s	12.92		C6	8MC-2	32	igf1	30.88		4	Fall 2023	4ML	23	2.016	274.751
		B11	4MC-A	12	18s	12.14		B11	4MC	24	18s	13.78		C1	4FL-1	25	Collagen I	17.02		B11	4MC-A	12	18s	12.68		C1	4MC-B	14	igf1	31.85		C7	8FL	33	igf1	31.75		4	Fall 2023	4MC	24	2.015	271.416
		B12	Bone	35	18s	14.17		B12	Bone	35	18s	14.93		C2	4FC-1	26	Collagen I	18.33		B12	4ML-B	13	18s	11.18		C2	4FL-B	17	igf1	28.64		C8	8FC	34	igf1	30.56		4	Fall 2023	4FL-1	25	2.081	442.465
		C1	4MR	1	Collagen I	19.98		C1	4ML-B	13	Collagen I	16.5		C3	4FL-2	27	Collagen I	19.41		C1	4MR	1	igf1	30.77		C3	4FC-B	18	igf1	30.2		D1	4FL-2	27	igf1	27.99		4	Fall 2023	4FC-1	26	1.986	150.491
		C2	4ML	2	Collagen I	20.87		C2	4MC-B	14	Collagen I	16.91		C4	8ML	29	Collagen I	20.49		C2	4ML	2	igf1	30.38		C4	8ML	19	igf1	30.49		D2	4FC-2		igf1	21.47		4	Fall 2023	4FL-2	27	2.013	262.209
		C3	4FR	3	Collagen I	23.62		C3	4FL-A	15	Collagen I	Undetermined		C5	8MC	30	Collagen I	20.24		C3	4FR	3	igf1	32.03		C5	8MC	20	igf1	34.42		D3	8ML	29	igf1	28.31		4	Fall 2023	4FC-2	28	2.013	44.181
		C4	4FL	4	Collagen I	21.98		C4	4FL-B	17	Collagen I	17.04		C6	8ML-2	31	Collagen I	18.49		C4	4FL	4	igf1	30.45		C6	8FL	21	igf1	32.97		D4	8MC	30	igf1	27.48		4	Fall 2023	8ML	29	2.033	72.047
		C5	4FR-2	5	Collagen I	19.95		C5	4FC-B	18	Collagen I	18.24		C7	8MC-2	32	Collagen I	17.93		C5	4FR-2	5	igf1	32.82		C7	8FC	22	igf1	32.75		D5	8ML-2	31	igf1	28.24		4	Fall 2023	8MC	30	1.941	179.377
		C6	8MR	7	Collagen I	20.63		C6	8ML	19	Collagen I	17.8		C8	8FL	33	Collagen I	22.31		C6	8MR	7	igf1	31.29		C8	4ML	23	igf1	29.82		D6	8MC-2	32	igf1	31.04		4	Fall 2023	8ML-2	31	2.014	182.349
		C7	8ML	8	Collagen I	21.87		C7	8MC	20	Collagen I	18.14		C9	8FC	34	Collagen I	19.47		C7	8ML	8	igf1	32.5		C9	4MC	24	igf1	28.88		D7	8FL	33	igf1	31.68		4	Fall 2023	8MC-2	32	2.049	205.905
		C8	8FR	9	Collagen I	21.76		C8	8FL	21	Collagen I	17.65		C10	4ML-A	11	Collagen I	17.37		C8	8FR	9	igf1	33.96		C10	4FL-1	25	igf1	27.97		D8	8FC	34	igf1	30.78		4	Fall 2023	8FL	33	2.144	59.455
		C9	8FL	10	Collagen I	20.16		C9	8FC	22	Collagen I	17.64		C12	Bone	35	Collagen I	21.22		C9	8FL	10	igf1	33.42		C11	4FC-1	26	igf1	27.96		E1	4FL-2	27	pthrp	24.45		4	Fall 2023	8FC	34	2.048	117.019
		C10	4ML-A	11	Collagen I	17.2		C10	4ML	23	Collagen I	17.25		D1	4FL-1	25	Collagen I	17.01		C10	4ML-A	11	igf1	32.53		D1	4MC-B	14	igf1	31.15		E2	4FC-2		pthrp	23.24		3	Spring 2022	Bone	35	2.083	553.931
		C11	4MC-A	12	Collagen I	18.4		C11	4MC	24	Collagen I	18.61		D2	4FC-1	26	Collagen I	18.23		C11	4MC-A	12	igf1	31.46		D2	4FL-B	17	igf1	30.11		E3	8ML	29	pthrp	23.53
		C12	Bone	35	Collagen I	20.8		C12	Bone	35	Collagen I	20.92		D3	4FL-2	27	Collagen I	19.38		C12	4ML-B	13	igf1	30.8		D3	4FC-B	18	igf1	29.91		E4	8MC	30	pthrp	23.1
		D1	4MR	1	Collagen I	19.98		D1	4ML-B	13	Collagen I	16.57		D4	8ML	29	Collagen I	20.59		D1	4MR	1	igf1	31.14		D4	8ML	19	igf1	30.79		E5	8ML-2	31	pthrp	24.56
		D2	4ML	2	Collagen I	20.77		D2	4MC-B	14	Collagen I	16.91		D5	8MC	30	Collagen I	20.19		D2	4ML	2	igf1	30.53		D5	8MC	20	igf1	33.61		E6	8MC-2	32	pthrp	25.08
		D3	4FR	3	Collagen I	23.54		D3	4FL-A	15	Collagen I	Undetermined		D6	8ML-2	31	Collagen I	18.45		D3	4FR	3	igf1	32.44		D6	8FL	21	igf1	32.62		E7	8FL	33	pthrp	24.98
		D4	4FL	4	Collagen I	21.92		D4	4FL-B	17	Collagen I	17.04		D7	8MC-2	32	Collagen I	17.86		D4	4FL	4	igf1	30.94		D7	8FC	22	igf1	32.69		E8	8FC	34	pthrp	25.05
		D5	4FR-2	5	Collagen I	19.84		D5	4FC-B	18	Collagen I	18.24		D8	8FL	33	Collagen I	22.29		D5	4FR-2	5	igf1	32.63		D8	4ML	23	igf1	29.9		F1	4FL-2	27	pthrp	24.57
		D6	8MR	7	Collagen I	20.59		D6	8ML	19	Collagen I	17.89		D9	8FC	34	Collagen I	19.49		D6	8MR	7	igf1	31.63		D9	4MC	24	igf1	28.93		F2	4FC-2		pthrp	Undetermined
		D7	8ML	8	Collagen I	21.82		D7	8MC	20	Collagen I	18.19		D10	4ML-A	11	Collagen I	17.38		D7	8ML	8	igf1	33.8		D10	4FL-1	25	igf1	27.91		F3	8ML	29	pthrp	23.47
		D8	8FR	9	Collagen I	21.74		D8	8FL	21	Collagen I	17.68		D12	Bone	35	Collagen I	21.12		D8	8FR	9	igf1	33.96		D11	4FC-1	26	igf1	27.92		F4	8MC	30	pthrp	23.09
		D9	8FL	10	Collagen I	20.08		D9	8FC	22	Collagen I	17.67		E1	4FL-1	25	Collagen II	16.99		D9	8FL	10	igf1	34.61		E1	4MC-B	14	pthrp	28.23		F5	8ML-2	31	pthrp	24.51
		D10	4ML-A	11	Collagen I	17.09		D10	4ML	23	Collagen I	17.27		E2	4FC-1	26	Collagen II	17.26		D10	4ML-A	11	igf1	33.14		E2	4FL-B	17	pthrp	26.56		F6	8MC-2	32	pthrp	25.06
		D11	4MC-A	12	Collagen I	18.33		D11	4MC	24	Collagen I	18.5		E3	4FL-2	27	Collagen II	18.72		D11	4MC-A	12	igf1	31.68		E3	4FC-B	18	pthrp	28.63		F7	8FL	33	pthrp	24.91
		D12	Bone	35	Collagen I	20.68		D12	Bone	35	Collagen I	20.9		E4	8ML	29	Collagen II	20.1		D12	4ML-B	13	igf1	30.65		E4	8ML	19	pthrp	29.39		F8	8FC	34	pthrp	25.06
		E1	4MR	1	Collagen II	20.6		E1	4ML-B	13	Collagen II	17.34		E5	8MC	30	Collagen II	19.17		E1	4MR	1	pthrp	26.51		E5	8MC	20	pthrp	29.79		G1	4FL-2	27	b-cat	24.11
		E2	4ML	2	Collagen II	20.61		E2	4MC-B	14	Collagen II	17.04		E6	8ML-2	31	Collagen II	17.98		E2	4ML	2	pthrp	24.9		E6	8FL	21	pthrp	30.48		G2	4FC-2		b-cat	Undetermined
		E3	4FR	3	Collagen II	22.24		E3	4FL-A	15	Collagen II	Undetermined		E7	8MC-2	32	Collagen II	17.9		E3	4FR	3	pthrp	27.81		E7	8FC	22	pthrp	30.46		G3	8ML	29	b-cat	23.41
		E4	4FL	4	Collagen II	20.91		E4	4FL-B	17	Collagen II	16.98		E8	8FL	33	Collagen II	21.13		E4	4FL	4	pthrp	28.58		E8	4ML	23	pthrp	24.42		G4	8MC	30	b-cat	23.06
		E5	4FR-2	5	Collagen II	18.67		E5	4FC-B	18	Collagen II	18.92		E9	8FC	34	Collagen II	18.7		E5	4FR-2	5	pthrp	28.18		E9	4MC	24	pthrp	23.78		G5	8ML-2	31	b-cat	23.45
		E6	8MR	7	Collagen II	21.57		E6	8ML	19	Collagen II	18.92		E10	4ML-A	11	Collagen II	17.14		E6	8MR	7	pthrp	24.89		E10	4FL-1	25	pthrp	25.08		G6	8MC-2	32	b-cat	24.16
		E7	8ML	8	Collagen II	23.89		E7	8MC	20	Collagen II	19.32		E12	Bone	35	Collagen II	24.46		E7	8ML	8	pthrp	25.96		E11	4FC-1	26	pthrp	24.85		G7	8FL	33	b-cat	25.45
		E8	8FR	9	Collagen II	23.24		E8	8FL	21	Collagen II	17.75		F1	4FL-1	25	Collagen II	17.16		E8	8FR	9	pthrp	27.02		F1	4MC-B	14	pthrp	28.08		G8	8FC	34	b-cat	24.32
		E9	8FL	10	Collagen II	20.44		E9	8FC	22	Collagen II	17.33		F2	4FC-1	26	Collagen II	17.34		E9	8FL	10	pthrp	28.24		F2	4FL-B	17	pthrp	26.62		H1	4FL-2	27	b-cat	24.18
		E10	4ML-A	11	Collagen II	16.88		E10	4ML	23	Collagen II	16.78		F3	4FL-2	27	Collagen II	18.79		E10	4ML-A	11	pthrp	28.81		F3	4FC-B	18	pthrp	28.99		H2	4FC-2		b-cat	Undetermined
		E11	4MC-A	12	Collagen II	18.65		E11	4MC	24	Collagen II	17.48		F4	8ML	29	Collagen II	20.19		E11	4MC-A	12	pthrp	29		F4	8ML	19	pthrp	29.42		H3	8ML	29	b-cat	23.52
		E12	Bone	35	Collagen II	23.73		E12	Bone	35	Collagen II	24.41		F5	8MC	30	Collagen II	19.16		E12	4ML-B	13	pthrp	27.88		F5	8MC	20	pthrp	30.07		H4	8MC	30	b-cat	23.14
		F1	4MR	1	Collagen II	20.65		F1	4ML-B	13	Collagen II	17.36		F6	8ML-2	31	Collagen II	17.97		F1	4MR	1	pthrp	26.52		F6	8FL	21	pthrp	30.46		H5	8ML-2	31	b-cat	23.45
		F2	4ML	2	Collagen II	20.66		F2	4MC-B	14	Collagen II	17.06		F7	8MC-2	32	Collagen II	17.83		F2	4ML	2	pthrp	Undetermined		F7	8FC	22	pthrp	30.6		H6	8MC-2	32	b-cat	23.95
		F3	4FR	3	Collagen II	22.36		F3	4FL-A	15	Collagen II	Undetermined		F8	8FL	33	Collagen II	21.15		F3	4FR	3	pthrp	27.79		F8	4ML	23	pthrp	24.46		H7	8FL	33	b-cat	25.28
		F4	4FL	4	Collagen II	20.98		F4	4FL-B	17	Collagen II	17		F9	8FC	34	Collagen II	18.64		F4	4FL	4	pthrp	28.51		F9	4MC	24	pthrp	23.8		H8	8FC	34	b-cat	24.4
		F5	4FR-2	5	Collagen II	18.71		F5	4FC-B	18	Collagen II	18.93		F10	4ML-A	11	Collagen II	17.31		F5	4FR-2	5	pthrp	28.14		F10	4FL-1	25	pthrp	24.93
		F6	8MR	7	Collagen II	21.56		F6	8ML	19	Collagen II	18.89		F12	Bone	35	Collagen II	24.42		F6	8MR	7	pthrp	24.86		F11	4FC-1	26	pthrp	24.86
		F7	8ML	8	Collagen II	25.37		F7	8MC	20	Collagen II	19.38		G1	4FL-1	25	Collagen X	20.76		F7	8ML	8	pthrp	25.95		G1	4MC-B	14	b-cat	22.4
		F8	8FR	9	Collagen II	23.44		F8	8FL	21	Collagen II	17.73		G2	4FC-1	26	Collagen X	19.82		F8	8FR	9	pthrp	26.98		G2	4FL-B	17	b-cat	23.19
		F9	8FL	10	Collagen II	20.48		F9	8FC	22	Collagen II	17.36		G3	4FL-2	27	Collagen X	21.63		F9	8FL	10	pthrp	28.55		G3	4FC-B	18	b-cat	23.76
		F10	4ML-A	11	Collagen II	13.97		F10	4ML	23	Collagen II	16.76		G4	8ML	29	Collagen X	22.65		F10	4ML-A	11	pthrp	28.9		G4	8ML	19	b-cat	22.9
		F11	4MC-A	12	Collagen II	18.73		F11	4MC	24	Collagen II	17.51		G5	8MC	30	Collagen X	20.94		F11	4MC-A	12	pthrp	29.32		G5	8MC	20	b-cat	23.99
		F12	Bone	35	Collagen II	23.7		F12	Bone	35	Collagen II	24.56		G6	8ML-2	31	Collagen X	19.74		F12	4ML-B	13	pthrp	27.94		G6	8FL	21	b-cat	25.02
		G1	4MR	1	Collagen X	23.52		G1	4ML-B	13	Collagen X	20.59		G7	8MC-2	32	Collagen X	20.54		G1	4MR	1	b-cat	25.1		G7	8FC	22	b-cat	24.73
		G2	4ML	2	Collagen X	22.97		G2	4MC-B	14	Collagen X	19.45		G8	8FL	33	Collagen X	23.27		G2	4ML	2	b-cat	24.35		G8	4ML	23	b-cat	23.07
		G3	4FR	3	Collagen X	25.48		G3	4FL-A	15	Collagen X	Undetermined		G9	8FC	34	Collagen X	20.08		G3	4FR	3	b-cat	27.14		G9	4MC	24	b-cat	22.85
		G4	4FL	4	Collagen X	23.99		G4	4FL-B	17	Collagen X	19.43		G10	4ML-A	11	Collagen X	20.43		G4	4FL	4	b-cat	25.25		G10	4FL-1	25	b-cat	23.03
		G5	4FR-2	5	Collagen X	23.3		G5	4FC-B	18	Collagen X	20.41		G12	Bone	35	Collagen X	25.85		G5	4FR-2	5	b-cat	25.96		G11	4FC-1	26	b-cat	23.29
		G6	8MR	7	Collagen X	23.48		G6	8ML	19	Collagen X	21.58		H1	4FL-1	25	Collagen X	20.79		G6	8MR	7	b-cat	23.88		H1	4MC-B	14	b-cat	22.48
		G7	8ML	8	Collagen X	24.76		G7	8MC	20	Collagen X	22.35		H2	4FC-1	26	Collagen X	19.83		G7	8ML	8	b-cat	25.65		H2	4FL-B	17	b-cat	23.22
		G8	8FR	9	Collagen X	25.93		G8	8FL	21	Collagen X	22.11		H3	4FL-2	27	Collagen X	Undetermined		G8	8FR	9	b-cat	26.1		H3	4FC-B	18	b-cat	23.75
		G9	8FL	10	Collagen X	24.66		G9	8FC	22	Collagen X	21.63		H4	8ML	29	Collagen X	22.58		G9	8FL	10	b-cat	26.57		H4	8ML	19	b-cat	22.84
		G10	4ML-A	11	Collagen X	Undetermined		G10	4ML	23	Collagen X	20.02		H5	8MC	30	Collagen X	20.93		G10	4ML-A	11	b-cat	24.1		H5	8MC	20	b-cat	24.03
		G11	4MC-A	12	Collagen X	21.84		G11	4MC	24	Collagen X	20.41		H6	8ML-2	31	Collagen X	19.67		G11	4MC-A	12	b-cat	24.83		H6	8FL	21	b-cat	24.99
		G12	Bone	35	Collagen X	6.2		G12	Bone	35	Collagen X	25.75		H7	8MC-2	32	Collagen X	20.63		G12	4ML-B	13	b-cat	23.13		H7	8FC	22	b-cat	24.76
		H1	4MR	1	Collagen X	23.52		H1	4ML-B	13	Collagen X	20.63		H8	8FL	33	Collagen X	23.48		H1	4MR	1	b-cat	25.09		H8	4ML	23	b-cat	23.08
		H2	4ML	2	Collagen X	22.96		H2	4MC-B	14	Collagen X	19.56		H9	8FC	34	Collagen X	20.08		H2	4ML	2	b-cat	24.32		H9	4MC	24	b-cat	22.87
		H3	4FR	3	Collagen X	25.53		H3	4FL-A	15	Collagen X	13.92		H10	4ML-A	11	Collagen X	20.47		H3	4FR	3	b-cat	27.11		H10	4FL-1	25	b-cat	23.08
		H4	4FL	4	Collagen X	23.93		H4	4FL-B	17	Collagen X	19.44		H12	Bone	35	Collagen X	25.82		H4	4FL	4	b-cat	25.28		H11	4FC-1	26	b-cat	23.15
		H5	4FR-2	5	Collagen X	23.28		H5	4FC-B	18	Collagen X	20.72								H5	4FR-2	5	b-cat	26.05
		H6	8MR	7	Collagen X	23.45		H6	8ML	19	Collagen X	21.62								H6	8MR	7	b-cat	23.99
		H7	8ML	8	Collagen X	24.67		H7	8MC	20	Collagen X	22.41								H7	8ML	8	b-cat	25.66
		H8	8FR	9	Collagen X	25.76		H8	8FL	21	Collagen X	22.09								H8	8FR	9	b-cat	25.99
		H9	8FL	10	Collagen X	24.67		H9	8FC	22	Collagen X	21.64								H9	8FL	10	b-cat	26.7
		H10	4ML-A	11	Collagen X	Undetermined		H10	4ML	23	Collagen X	20								H10	4ML-A	11	b-cat	24.06
		H11	4MC-A	12	Collagen X	21.9		H11	4MC	24	Collagen X	20.41								H11	4MC-A	12	b-cat	Undetermined
		H12	Bone	35	Collagen X	Undetermined		H12	Bone	35	Collagen X	25.68								H12	4ML-B	13	b-cat	23.17
		Experiment 2
		Control									Loaded									Control									Loaded									Loaded-2									Control
		4ML									4MR									4FL									4FR									4FR-2									8ML
		18s	Collagen I	Collagen II	Collagen X	18s	igf1	pthrp	b-cat		18s	Collagen I	Collagen II	Collagen X	18s	igf1	pthrp	b-cat		18s	Collagen I	Collagen II	Collagen X	18s	igf1	pthrp	b-cat		18s	Collagen I	Collagen II	Collagen X	18s	igf1	pthrp	b-cat		18s	Collagen I	Collagen II	Collagen X	18s	igf1	pthrp	b-cat		18s	Collagen I	Collagen II
	Average CT	13.46	20.82	20.64	22.97	13.54	30.46	24.9	24.33		12.91	19.98	20.63	23.52	12.96	30.95	26.51	25.1		13.49	21.95	20.94	23.96	13.17	30.7	28.54	25.26		14.62	23.58	22.3	25.5	14.83	32.24	27.8	27.12		13.63	19.89	20.98	23.29	13.88	32.72	28.16	26		13.78	21.85	24.33
	ΔCT	0	7.36	7.18	9.51	0	16.92	11.36	10.8		0	7.07	7.72	10.61	0	17.99	13.56	12.14		0	8.46	7.45	10.47	0	17.52	15.37	12.09		0	8.96	7.68	10.89	0	17.41	12.98	12.3		0	6.27	7.35	9.66	0	18.84	14.28	12.12		0	8.06	10.55
																																		#VALUE!								#VALUE!
		1	1	1	1	1	1	1	1		1	1.22	0.69	0.47	1	0.48	0.22	0.39		1	1	1	1	1	1	1	1		1	0.7	0.85	0.75	1	1.08	5.25	0.86		1	4.57	1.07	1.75	1	0.4	2.13	0.98		1	1	1
	ΔΔCT
				Experiment 2
					4 week				8 week
				Gene of Interest	Male Control	Male Loaded	Female Control	Female Loaded	Male Control	Male Loaded	Female Control	Female Loaded		4 wk female Loaded 2
				18S	1	1	1	1	1	1	1	1		0.7
				Collagen I	1	1.22	1	4.57	1	2.55	1	0.79		0.85
				Collagen II	1	0.69	1	1.07	1	3.81	1	0.33		0.75
				Collagen X	1	0.47	1	1.75	1	2.59	1	1.08		1.08
				IGF-1	1	0.48	1	0.4	1	2.93	1	2.6		5.25
				PTHrP	1	0.22	1	2.13	1	1.92	1	6.57		0.86
				b-catenin	1	0.39	1	0.98	1	2.99	1	3.76
		Experiment 3
		Control									Loaded									Control									Loaded									Control									Loaded
		4MC-A									4ML-A									4MC-B									4ML-B									4FC-B									4FL-A
		18s	Collagen I	Collagen II	Collagen X	18s	igf1	pthrp	b-cat		18s	Collagen I	Collagen II	Collagen X	18s	igf1	pthrp	b-cat		18s	Collagen I	Collagen II	Collagen X	18s	igf1	pthrp	b-cat		18s	Collagen I	Collagen II	Collagen X	18s	igf1	pthrp	b-cat		18s	Collagen I	Collagen II	Collagen X	18s	igf1	pthrp	b-cat		18s	Collagen I	Collagen II
	Average CT	12.05	18.36	18.69	21.87	12.62	31.57	29.16	24.83		10.92	17.38	17.23	20.45	11.83	32.84	28.86	24.08		11.25	16.91	17.05	19.5	11.11	31.5	28.16	22.44		11.02	16.54	17.35	20.61	11.14	30.73	27.91	23.15		12.67	18.24	18.93	20.57	12.66	30.06	28.81	23.75		18.11	#DIV/0!	#DIV/0!
	ΔCT	0	6.31	6.64	9.82	0	18.95	16.54	12.21		0	6.45	6.31	9.53	0	21.01	17.03	12.25		0	5.66	5.8	8.26	0	20.39	17.04	11.33		0	5.52	6.33	9.59	0	19.59	16.78	12.01		0	5.57	6.25	7.9	0	17.4	16.15	11.09		0	#DIV/0!	#DIV/0!
	ΔΔCT	1	1	1	1	1	1	1	1		1	0.91	1.26	1.22	1	0.24	0.71	0.97		1	1	1	1	1	1	1	1		1	1.1	0.69	0.4	1	1.74	1.2	0.62		1	1	1	1	1	1	1	1		1	#DIV/0!	#DIV/0!
				Experiment 3
								Average
				Gene of Interest	Male Control	4 week Male Loaded	4 week Male Loaded2	Male Loaded	Female Control	Female Loaded	Male Control	Male Loaded	Female Control	Female Loaded
				18S	1	1	1	1	1	1	1	1	1	1
				Collagen I	1	0.91	1.1	1.01	1	1.41	1	1.24	1	1.41
				Collagen II	1	1.26	0.69	0.98	1	2.34	1	1.35	1	1.08
				Collagen X	1	1.22	0.4	0.81	1	1.34	1	1.71	1	1.02
				IGF-1	1	0.24	1.74	0.99	1	0.97	1	6.89	1	1.4
				PTHrP	1	0.71	1.2	0.96	1	2.82	1	0.96	1	1.53
				b-catenin	1	0.97	0.62	0.8	1	0.88	1	1.47	1	1.22
		Experiment 4
		Control																		Control									Loaded									Loaded									Control
											Loaded
		4MC																		4FC-1									4FL-1									4FL-2									8MC
		18s	Collagen I								4ML		Collagen II	Collagen X	18s	igf1	pthrp	b-cat		18s	Collagen I	Collagen II	Collagen X	18s	igf1	pthrp	b-cat		18s	Collagen I	Collagen II	Collagen X	18s	igf1	pthrp	b-cat		18s	Collagen I	Collagen II	Collagen X	18s	igf1	pthrp	b-cat		18s	Collagen I	Collagen II
	Average CT	13.79	18.56	Collagen II	Collagen X	18s	igf1	pthrp	b-cat		18s	Collagen I	16.77	20.01	12.65	29.86	24.44	23.07		13.39	18.28	17.3	19.82	12.92	27.94	24.86	23.22		12.88	17.01	17.08	20.77	12.42	27.94	25	23.06		15.01	19.4	18.75	21.63	14.6	28.05	24.51	24.14		13.93	20.22	19.16
				17.49	20.41	13.06	28.9	23.79	22.86		12.97	17.26
	ΔCT	0	4.76										3.8	7.05	0	17.21	11.79	10.42		0	4.89	3.91	6.43	0	15.02	11.93	10.29		0	4.14	4.2	7.89	0	15.52	12.59	10.64		0	4.38	3.74	6.62	0	13.45	9.91	9.54		0	6.29	5.23
				3.7	6.61	0	15.84	10.73	9.8		0	4.29
																																													#VALUE!
	ΔΔCT	1	1										0.93	0.74	1	0.39	0.48	0.65		1	1	1	1	1	1	1	1		1	1.68	0.82	0.36	1	0.7	0.64	0.79		1	1.42	1.12	0.88	1	2.96	4.06	1.68		1	1	1
				1	1	1	1	1	1		1	1.38
				Experiment 4
										Average					Average
				Gene of Interest	Male Control	Male Loaded	Female Control	4 wk female Loaded	4 wk female Loaded 2	Female Loaded	Male Control	8 week Male Loaded	8 week Male Control2	8 week Male Loaded2	Male Loaded	Female Control	Female Loaded
				18S	1	1	1	1	1	1	1	1	1	1	1	1	1
				Collagen I	1	1.38	1	1.68	1.42	1.55	1	1.05	1	0.63	0.84	1	0.3
				Collagen II	1	0.93	1	0.82	1.12	0.97	1	0.66	1	0.86	0.76	1	0.39
				Collagen X	1	0.74	1	0.36	0.88	0.62	1	0.41	1	1.72	1.06	1	0.22
				IGF-1	1	0.39	1	0.7	2.96	1.83	1	0.79	1	4.21	2.5	1	1.05
				PTHrP	1	0.48	1	0.64	4.06	2.35	1	0.96	1	0.86	0.91	1	2.35
				b-catenin	1	0.65	1	0.79	1.68	1.24	1	0.99	1	0.9	0.95	1	1.08
																Experiment 2							Experiment 3							Experiment 4
			4 week Male Loaded		Collagen I	Collagen II	Collagen X	IGF-1	PTHrP	b-catenin						Gene of Interest	4 week Male Loaded	4 wk female Loaded	4 wk female Loaded 2	8 week Male Loaded	8 wk female Loaded		Gene of Interest	4 week Male Loaded	4 week Male Loaded2	4 wk female Loaded 2	8 week Male Loaded	8 wk female Loaded		Gene of Interest	4 week Male Loaded	4 wk female Loaded	4 wk female Loaded 2	8 week Male Loaded	8 week Male Loaded2	8 wk female Loaded
																Collagen I	1.22	4.57	0.7	2.55	0.79		Collagen I	0.91	1.1	1.41	1.24	1.41		Collagen I	1.38	1.68	1.42	1.05	0.63	0.3
				4MR	1.22	0.69	0.47	0.48	0.22	0.39						Collagen II	0.69	1.07	0.85	3.81	0.33		Collagen II	1.26	0.69	2.34	1.35	1.08		Collagen II	0.93	0.82	1.12	0.66	0.89	0.39
				4ML-A	0.91	1.26	1.22	0.24	0.71	0.97						Collagen X	0.47	1.75	0.75	2.59	1.08		Collagen X	1.22	0.4	1.34	1.71	1.02		Collagen X	0.74	0.36	0.88	0.41	1.72	0.22
				4ML-B	1.1	0.69	0.4	1.74	1.2	0.62						IGF-1	0.48	0.4	1.08	2.93	2.6		IGF-1	0.24	1.74	0.97	6.89	1.4		IGF-1	0.39	0.7	2.96	0.79	4.21	1.05
			4 wk female Loaded	4ML	1.38	0.93	0.74	0.39	0.48	0.65					#VALUE!	PTHrP	0.22	2.13	5.25	1.92	6.57		PTHrP	0.71	1.2	2.82	0.96	1.53		PTHrP	0.48	0.64	4.06	0.96	0.86	2.35
																b-catenin	0.39	0.98	0.86	2.99	3.76		b-catenin	0.97	0.62	0.88	1.47	1.22		b-catenin	0.65	0.79	1.68	0.99	0.9	1.08
				4FR	4.57	1.07	1.75	0.4	2.13	0.98
				4FL-B	1.41	2.34	1.34	0.97	2.82	0.88
				4FL-1	1.68	0.82	0.36	0.7	0.64	0.79
			8 week Male Loaded	4FL-2	1.42	1.12	0.88	2.96	4.06	1.68
				8MR	2.55	3.81	2.59	2.93	1.92	2.99
				8ML	1.24	1.35	1.71	6.89	0.96	1.47
				8ML	1.05	0.66	0.41	0.79	0.96	0.99
			8 wk female Loaded	8ML-2	0.63	0.86	1.72	4.21	0.86	0.9
				8FR	0.79	0.33	1.08	2.6	6.57	3.76
				8FL	1.41	1.08	1.02	1.4	1.53	1.22
				8FL	0.3	0.39	0.22	1.05	2.35	1.08
			Experiment 2							Experiment 3								Experiment 4											0.84
			Gene of Interest	4 week Male Loaded	4 wk female Loaded	4 wk female Loaded 2	8 week Male Loaded	8 wk female Loaded		Gene of Interest	4 week Male Loaded	4 week Male Loaded2	4 week Male Loaded	4 wk female Loaded 2	8 week Male Loaded	8 wk female Loaded		Gene of Interest	4 week Male Loaded	4 wk female Loaded	4 wk female Loaded 2	4 wk female Loaded	8 week Male Loaded	8 week Male Loaded2	8 week Male Loaded	8 wk female Loaded			0.76
			Collagen I	1.22	4.57	0.7	2.55	0.79		Collagen I	0.91	1.1	1.01	1.41	1.24	1.41		Collagen I	1.38	1.68	1.42	1.55	1.05	0.63	0.84	0.3			1.06
			Collagen II	0.69	1.07	0.85	3.81	0.33		Collagen II	1.26	0.69	0.98	2.34	1.35	1.08		Collagen II	0.93	0.82	1.12	0.97	0.66	0.86	0.76	0.39			2.5
			Collagen X	0.47	1.75	0.75	2.59	1.08		Collagen X	1.22	0.4	0.81	1.34	1.71	1.02		Collagen X	0.74	0.36	0.88	0.62	0.41	1.72	1.06	0.22			0.91
			IGF-1	0.48	0.4	1.08	2.93	2.6		IGF-1	0.24	1.74	0.99	0.97	6.89	1.4		IGF-1	0.39	0.7	2.96	1.83	0.79	4.21	2.5	1.05			0.95
			PTHrP	0.22	2.13	5.25	1.92	6.57		PTHrP	0.71	1.2	0.96	2.82	0.96	1.53		PTHrP	0.48	0.64	4.06	2.35	0.96	0.86	0.91	2.35
			b-catenin	0.39	0.98	0.86	2.99	3.76		b-catenin	0.97	0.62	0.8	0.88	1.47	1.22		b-catenin	0.65	0.79	1.68	1.24	0.99	0.9	0.95	1.08
					18s	Collagen I	Collagen II	Collagen X	IGF-1	PTHrP	b-catenin				18s	Collagen I	Collagen II	Collagen X	IGF-1	PTHrP	b-catenin
	1		4 week Male Loaded	4MR	1	1.22	0.69	0.47	0.48	0.22	0.39		4 wk female Loaded	4FR	1	4.57	1.07	1.75	0.4	2.13	0.98							Collagen I				Collagen II				Collagen X				IGF-1				PTHrP				b-catenin
	1			4ML-A	1	1.01	0.98	0.81	0.99	0.96	0.8			4FL-B	1	1.41	2.34	1.34	0.97	2.82	0.88							t-Test: Paired Two Sample for Means				t-Test: Paired Two Sample for Means				t-Test: Paired Two Sample for Means				t-Test: Paired Two Sample for Means				t-Test: Paired Two Sample for Means				t-Test: Paired Two Sample for Means
	1			4ML	1	0.98	0.98	0.98	0.98	0.98	0.98			4FL	1	1.55	0.97	0.62	1.83	2.35	1.24
	1																												Variable 1	Variable 2			Variable 1	Variable 2			Variable 1	Variable 2			Variable 1	Variable 2			Variable 1	Variable 2			Variable 1
					18s	Collagen I	Collagen II	Collagen X	IGF-1	PTHrP	b-catenin				18s	Collagen I	Collagen II	Collagen X	IGF-1	PTHrP	b-catenin							Mean	1	1.06818		Mean	1	0.879316		Mean	1	0.75024		Mean	1	0.813298		Mean	1	0.717471		Mean	1
				Loaded	1	1.07	0.88	0.75	0.81	0.72	0.72			Loaded	1	2.51	1.46	1.24	1.07	2.43	1.03							Variance	0	0.018143		Variance	0	0.028024		Variance	0	0.067861		Variance	0	0.085863		Variance	0	0.186432		Variance	0
				st dev	0	0.11	0.14	0.21	0.24	0.35	0.24			st dev	0	1.46	0.62	0.47	0.59	0.29	0.15					4 week Male Loaded		Observations	3	3		Observations	3	3		Observations	3	3		Observations	3	3		Observations	3	3		Observations	3
				p value		0.28	0.13	0.07	0.11	0.09	0.06			p value		0.14	0.2	0.27	0.44	0.01	0.4							Pearson Correlation	#N/A			Pearson Correlation	#N/A			Pearson Correlation	#N/A			Pearson Correlation	#N/A			Pearson Correlation	#N/A			Pearson Correlation	#N/A
																												Hypothesized Mean Difference	0			Hypothesized Mean Difference	0			Hypothesized Mean Difference	0			Hypothesized Mean Difference	0			Hypothesized Mean Difference	0			Hypothesized Mean Difference	0
				Unloaded	1	1	1	1	1	1	1			Unloaded	1	1	1	1	1	1	1							df	2			df	2			df	2			df	2			df	2			df	2
					1	1	1	1	1	1	1				1	1	1	1	1	1	1							t Stat	0.682657			t Stat	1.54132			t Stat	2.45169			t Stat	1.79315			t Stat	2.09873			t Stat	2.61283
				st dev	0	0	0	0	0	0	0			st dev	0	0	0	0	0	0	0							P(T<=t) one-tail	0.282643			P(T<=t) one-tail	0.131582			P(T<=t) one-tail	0.06689			P(T<=t) one-tail	0.107407			P(T<=t) one-tail	0.085353			P(T<=t) one-tail	0.060279
																												t Critical one-tail	2.91999			t Critical one-tail	2.91999			t Critical one-tail	2.91999			t Critical one-tail	2.91999			t Critical one-tail	2.91999			t Critical one-tail	2.91999
					18s	Collagen I	Collagen II	Collagen X	IGF-1	PTHrP	b-catenin				18s	Collagen I	Collagen II	Collagen X	IGF-1	PTHrP	b-catenin							P(T<=t) two-tail	0.565285			P(T<=t) two-tail	0.263165			P(T<=t) two-tail	0.133781			P(T<=t) two-tail	0.214813			P(T<=t) two-tail	0.170706			P(T<=t) two-tail	0.120557
			8 week Male Loaded	8MR	1	2.55	3.81	2.59	2.93	1.92	2.99		8 wk female Loaded	8FR	1	0.79	0.33	1.08	2.6	6.57	3.76							t Critical two-tail	4.30265			t Critical two-tail	4.30265			t Critical two-tail	4.30265			t Critical two-tail	4.30265			t Critical two-tail	4.30265			t Critical two-tail	4.30265
				8ML	1	1.24	1.35	1.71	6.89	0.96	1.47			8FL	1	1.41	1.08	1.02	1.4	1.53	1.22
				8ML	1	0.84	0.76	1.06	2.5	0.91	0.95			8FL	1	0.3	0.39	0.22	1.05	2.35	1.08							Collagen I				Collagen II				Collagen X				IGF-1				PTHrP				b-catenin
																												t-Test: Paired Two Sample for Means				t-Test: Paired Two Sample for Means				t-Test: Paired Two Sample for Means				t-Test: Paired Two Sample for Means				t-Test: Paired Two Sample for Means				t-Test: Paired Two Sample for Means
					18s	Collagen I	Collagen II	Collagen X	IGF-1	PTHrP	b-catenin				18s	Collagen I	Collagen II	Collagen X	IGF-1	PTHrP	b-catenin
				Loaded	1	1.54	1.97	1.79	4.11	1.26	1.8			Loaded	1	0.83	0.6	0.77	1.68	3.48	2.02								Variable 1	Variable 2			Variable 1	Variable 2			Variable 1	Variable 2			Variable 1	Variable 2			Variable 1	Variable 2			Variable 1
				st dev	0	0.73	1.32	0.63	1.97	0.47	0.87			st dev	0	0.45	0.34	0.39	0.66	2.21	1.23					8 week Male Loaded		Mean	1	1.54367		Mean	1	1.97386		Mean	1	1.78567		Mean	1	4.10501		Mean	1	1.26421		Mean	1
				p value		0.2	0.2	0.11	0.08	0.25	0.16			p value		0.33	0.12	0.25	0.14	0.13	0.18							Variance	0	0.801793		Variance	0	2.60787		Variance	0	0.586114		Variance	0	5.84944		Variance	0	0.326731		Variance	0
				#VALUE!									#VALUE!															Observations	3	3		Observations	3	3		Observations	3	3		Observations	3	3		Observations	3	3		Observations	3
				Unloaded	1	1	1	1	1	1	1			Unloaded	1	1	1	1	1	1	1							Pearson Correlation	#DIV/0!			Pearson Correlation	#DIV/0!			Pearson Correlation	#DIV/0!			Pearson Correlation	#DIV/0!			Pearson Correlation	#DIV/0!			Pearson Correlation	#DIV/0!
					1	1	1	1	1	1	1				1	1	1	1	1	1	1							Hypothesized Mean Difference	0			Hypothesized Mean Difference	0			Hypothesized Mean Difference	0			Hypothesized Mean Difference	0			Hypothesized Mean Difference	0			Hypothesized Mean Difference	0
				st dev	0	0	0	0	0	0	0			st dev	0	0	0	0	0	0	0							df	2			df	2			df	2			df	2			df	2			df	2
																												t Stat	-1.05164			t Stat	-1.04452			t Stat	-1.77751			t Stat	-2.22365			t Stat	-0.80058			t Stat	-1.30818
																												P(T<=t) one-tail	0.20164			P(T<=t) one-tail	0.202947			P(T<=t) one-tail	0.10873			P(T<=t) one-tail	0.078097			P(T<=t) one-tail	0.253681			P(T<=t) one-tail	0.160474
																												t Critical one-tail	2.91999			t Critical one-tail	2.91999			t Critical one-tail	2.91999			t Critical one-tail	2.91999			t Critical one-tail	2.91999			t Critical one-tail	2.91999
																												P(T<=t) two-tail	0.40328			P(T<=t) two-tail	0.405893			P(T<=t) two-tail	0.21746			P(T<=t) two-tail	0.156194			P(T<=t) two-tail	0.507362			P(T<=t) two-tail	0.320948
																												t Critical two-tail	4.30265			t Critical two-tail	4.30265			t Critical two-tail	4.30265			t Critical two-tail	4.30265			t Critical two-tail	4.30265			t Critical two-tail	4.30265
				#VALUE!
																											Collagen I				Collagen II				Collagen X				IGF-1				PTHrP				b-catenin
																											t-Test: Paired Two Sample for Means				t-Test: Paired Two Sample for Means				t-Test: Paired Two Sample for Means				t-Test: Paired Two Sample for Means				t-Test: Paired Two Sample for Means				t-Test: Paired Two Sample for Means
																												Variable 1	Variable 2			Variable 1	Variable 2			Variable 1	Variable 2			Variable 1	Variable 2			Variable 1	Variable 2			Variable 1	Variable 2
																											Mean	1	1.79023		Mean	1	1.16976		Mean	1	0.994209		Mean	1	0.940732		Mean	1	1.57493		Mean	1	0.877331
																											Variance	0	1.90736		Variance	0	0.346099		Variance	0	0.229595		Variance	0	0.261701		Variance	0	1.00663		Variance	0	0.077376
																									4 week Loaded		Observations	6	6		Observations	6	6		Observations	6	6		Observations	6	6		Observations	6	6		Observations	6	6
																											Pearson Correlation	#DIV/0!			Pearson Correlation	#DIV/0!			Pearson Correlation	#DIV/0!			Pearson Correlation	#DIV/0!			Pearson Correlation	#DIV/0!			Pearson Correlation	#DIV/0!
																											Hypothesized Mean Difference	0			Hypothesized Mean Difference	0			Hypothesized Mean Difference	0			Hypothesized Mean Difference	0			Hypothesized Mean Difference	0			Hypothesized Mean Difference	0
																											df	5			df	5			df	5			df	5			df	5			df	5
		Combined Sexes		18S	Collagen I	Collagen II	Collagen X	IGF-1	PTHrP	b-catenin				18S	Collagen I	Collagen II	Collagen X	IGF-1	PTHrP	b-catenin							t Stat	-1.27696			t Stat	-0.48454			t Stat	0.018015			t Stat	0.179781			t Stat	-1.19148			t Stat	0.439336
1		4 week Male Loaded	4MR	1	1.22	0.69	0.47	0.48	0.22	0.39		8 week Male Loaded	8MR	1	2.55	3.81	2.59	2.93	1.92	2.99							P(T<=t) one-tail	0.128851			P(T<=t) one-tail	0.324242			P(T<=t) one-tail	0.493162			P(T<=t) one-tail	0.432192			P(T<=t) one-tail	0.143467			P(T<=t) one-tail	0.339378
1			4M	1	1.01	0.98	0.81	0.99	0.96	0.8			8ML	1	1.24	1.35	1.71	6.89	0.96	1.47							t Critical one-tail	2.01505			t Critical one-tail	2.01505			t Critical one-tail	2.01505			t Critical one-tail	2.01505			t Critical one-tail	2.01505			t Critical one-tail	2.01505
1			4ML	1	0.98	0.98	0.98	0.98	0.98	0.98			8ML	1	0.84	0.76	1.06	2.5	0.91	0.95							P(T<=t) two-tail	0.257702			P(T<=t) two-tail	0.648483			P(T<=t) two-tail	0.986324			P(T<=t) two-tail	0.864383			P(T<=t) two-tail	0.286933			P(T<=t) two-tail	0.678756
		4 wk female Loaded	4FR	1	4.57	1.07	1.75	0.4	2.13	0.98		8 wk female Loaded	8FR	1	0.79	0.33	1.08	2.6	6.57	3.76							t Critical two-tail	2.57058			t Critical two-tail	2.57058			t Critical two-tail	2.57058			t Critical two-tail	2.57058			t Critical two-tail	2.57058			t Critical two-tail	2.57058
1			4FL-B	1	1.41	2.34	1.34	0.97	2.82	0.88			8FL	1	1.41	1.08	1.02	1.4	1.53	1.22
1			4FL	1	1.55	0.97	0.62	1.83	2.35	1.24			8FL	1	0.3	0.39	0.22	1.05	2.35	1.08							Collagen I				Collagen II				Collagen X				IGF-1				PTHrP				b-catenin
1																											t-Test: Paired Two Sample for Means				t-Test: Paired Two Sample for Means				t-Test: Paired Two Sample for Means				t-Test: Paired Two Sample for Means				t-Test: Paired Two Sample for Means				t-Test: Paired Two Sample for Means
				18S	Collagen I	Collagen II	Collagen X	IGF-1	PTHrP	b-catenin				18S	Collagen I	Collagen II	Collagen X	IGF-1	PTHrP	b-catenin								Variable 1	Variable 2			Variable 1	Variable 2			Variable 1	Variable 2			Variable 1	Variable 2			Variable 1	Variable 2			Variable 1	Variable 2
			Loaded	1	1.79	1.17	0.99	0.94	1.57	0.88			Loaded	1	1.19	1.29	1.28	2.89	2.37	1.91					8 week Loaded		Mean	1	1.1884		Mean	1	1.28641		Mean	1	1.27912		Mean	1	2.89348		Mean	1	2.37273		Mean	1	1.9119
			st dev	0	1.26	0.54	0.44	0.47	0.92	0.25			st dev	0	0.7	1.18	0.73	1.91	1.94	1.07							Variance	0	0.594049		Variance	0	1.67943		Variance	0	0.634398		Variance	0	4.36409		Variance	0	4.52897		Variance	0	1.37255
			p value		0.13	0.32	0.49	0.43	0.14	0.34			p value		0.29	0.31	0.21	0.04	0.09	0.06							Observations	6	6		Observations	6	6		Observations	6	6		Observations	6	6		Observations	6	6		Observations	6	6
																											Pearson Correlation	#DIV/0!			Pearson Correlation	#DIV/0!			Pearson Correlation	#DIV/0!			Pearson Correlation	#DIV/0!			Pearson Correlation	#DIV/0!			Pearson Correlation	#DIV/0!
			Unloaded	1	1	1	1	1	1	1			Unloaded	1	1	1	1	1	1	1							Hypothesized Mean Difference	0			Hypothesized Mean Difference	0			Hypothesized Mean Difference	0			Hypothesized Mean Difference	0			Hypothesized Mean Difference	0			Hypothesized Mean Difference	0
				1	1	1	1	1	1	1				1	1	1	1	1	1	1							df	5			df	5			df	5			df	5			df	5			df	5
			st dev	0	0	0	0	0	0	0		#VALUE!	st dev	0	0	0	0	0	0	0							t Stat	-0.598759			t Stat	-0.54136			t Stat	-0.8584			t Stat	-2.22018			t Stat	-1.58001			t Stat	-1.90659
																											P(T<=t) one-tail	0.287713			P(T<=t) one-tail	0.305749			P(T<=t) one-tail	0.214946			P(T<=t) one-tail	0.038555			P(T<=t) one-tail	0.087471			P(T<=t) one-tail	0.057444
																											t Critical one-tail	2.01505			t Critical one-tail	2.01505			t Critical one-tail	2.01505			t Critical one-tail	2.01505			t Critical one-tail	2.01505			t Critical one-tail	2.01505
																											P(T<=t) two-tail	0.575425			P(T<=t) two-tail	0.611497			P(T<=t) two-tail	0.429893			P(T<=t) two-tail	0.07711			P(T<=t) two-tail	0.174942			P(T<=t) two-tail	0.114887
																											t Critical two-tail	2.57058			t Critical two-tail	2.57058			t Critical two-tail	2.57058			t Critical two-tail	2.57058			t Critical two-tail	2.57058			t Critical two-tail	2.57058
[truncated: 48 more columns]
